# Supplementary material for: Human and mouse switch-like genes share common transcriptional regulatory mechanisms for bimodality
Source: BMC Genomics. 2008 Dec 23;9:628. doi: 10.1186/1471-2164-9-628 (PMC2631022; doi:10.1186/1471-2164-9-628)
Supplement: Additional file 1 — Microarray samples used for the identification of human bimodal genes. This file contains a worksheet "samples used" listing the HGU133A and HGU133plus2 samples used for identification of bimodal genes, a worksheet "HGU133plus2 training set" listing all HGU133plus2 samples used for RMA quantile normalization and summarization, a worksheet "array quantiles" listing array quantiles, and a worksheet "row effects" listing row effects for 22,277 probesets calculated during the RMA summarization step. . [file 1471-2164-9-628-S1.zip]

## Sheet: samples used
Samples used for identification of bimodal genes
Datasets obtained from GEO (http://www.ncbi.nlm.nih.gov/geo/) begin with "GSE"
Datasets obtained from ArrayExpress (http://www.ebi.ac.uk/microarray-as/aer/) begin with "E-"
Data set	Sample	Tissue	Array type
GSE3526	GSM80561	adipose	plus2
GSE3526	GSM80562	adipose	plus2
GSE3526	GSM80563	adipose	plus2
GSE3526	GSM80564	adipose	plus2
GSE3526	GSM80566	brain	plus2
GSE3526	GSM80567	brain	plus2
GSE3526	GSM80569	brain	plus2
GSE3526	GSM80575	brain	plus2
GSE3526	GSM80580	adipose	plus2
GSE3526	GSM80581	brain	plus2
GSE3526	GSM80583	adipose	plus2
GSE3526	GSM80584	adipose	plus2
GSE3526	GSM80585	brain	plus2
GSE3526	GSM80586	brain	plus2
GSE3526	GSM80587	brain	plus2
GSE3526	GSM80588	adipose	plus2
GSE3526	GSM80589	adipose	plus2
GSE3526	GSM80590	adipose	plus2
GSE3526	GSM80592	brain	plus2
GSE3526	GSM80593	brain	plus2
GSE3526	GSM80596	brain	plus2
GSE3526	GSM80601	brain	plus2
GSE3526	GSM80605	adrenal	plus2
GSE3526	GSM80606	adrenal	plus2
GSE3526	GSM80607	adrenal	plus2
GSE3526	GSM80608	adrenal	plus2
GSE3526	GSM80618	brain	plus2
GSE3526	GSM80627	brain	plus2
GSE3526	GSM80638	brain	plus2
GSE3526	GSM80639	brain	plus2
GSE3526	GSM80640	brain	plus2
GSE3526	GSM80641	brain	plus2
GSE3526	GSM80644	brain	plus2
GSE3526	GSM80652	brain	plus2
GSE3526	GSM80653	brain	plus2
GSE3526	GSM80655	heart	plus2
GSE3526	GSM80658	heart	plus2
GSE3526	GSM80660	brain	plus2
GSE3526	GSM80661	brain	plus2
GSE3526	GSM80662	brain	plus2
GSE3526	GSM80664	brain	plus2
GSE3526	GSM80665	brain	plus2
GSE3526	GSM80677	brain	plus2
GSE3526	GSM80680	brain	plus2
GSE3526	GSM80683	brain	plus2
GSE3526	GSM80689	kidney	plus2
GSE3526	GSM80693	brain	plus2
GSE3526	GSM80698	heart	plus2
GSE3526	GSM80699	brain	plus2
GSE3526	GSM80702	brain	plus2
GSE3526	GSM80703	brain	plus2
GSE3526	GSM80704	brain	plus2
GSE3526	GSM80705	brain	plus2
GSE3526	GSM80707	lung	plus2
GSE3526	GSM80708	brain	plus2
GSE3526	GSM80710	lung	plus2
GSE3526	GSM80712	lung	plus2
GSE3526	GSM80713	brain	plus2
GSE3526	GSM80716	mammary	plus2
GSE3526	GSM80725	mammary	plus2
GSE3526	GSM80726	mammary	plus2
GSE3526	GSM80728	liver	plus2
GSE3526	GSM80730	liver	plus2
GSE3526	GSM80739	liver	plus2
GSE3526	GSM80740	epidermal	plus2
GSE3526	GSM80741	epidermal	plus2
GSE3526	GSM80742	epidermal	plus2
GSE3526	GSM80743	epidermal	plus2
GSE3526	GSM80745	brain	plus2
GSE3526	GSM80746	brain	plus2
GSE3526	GSM80747	brain	plus2
GSE3526	GSM80753	brain	plus2
GSE3526	GSM80755	brain	plus2
GSE3526	GSM80757	ovary	plus2
GSE3526	GSM80758	ovary	plus2
GSE3526	GSM80759	ovary	plus2
GSE3526	GSM80760	brain	plus2
GSE3526	GSM80768	brain	plus2
GSE3526	GSM80772	brain	plus2
GSE3526	GSM80780	ovary	plus2
GSE3526	GSM80781	stomach	plus2
GSE3526	GSM80782	stomach	plus2
GSE3526	GSM80783	stomach	plus2
GSE3526	GSM80791	muscle	plus2
GSE3526	GSM80802	brain	plus2
GSE3526	GSM80804	brain	plus2
GSE3526	GSM80807	spleen	plus2
GSE3526	GSM80808	spleen	plus2
GSE3526	GSM80809	stomach	plus2
GSE3526	GSM80811	stomach	plus2
GSE3526	GSM80812	stomach	plus2
GSE3526	GSM80814	stomach	plus2
GSE3526	GSM80816	stomach	plus2
GSE3526	GSM80825	spleen	plus2
GSE3526	GSM80826	spleen	plus2
GSE3526	GSM80833	brain	plus2
GSE3526	GSM80835	brain	plus2
GSE3526	GSM80846	brain	plus2
GSE3526	GSM80850	brain	plus2
GSE3526	GSM80851	brain	plus2
GSE3526	GSM80853	testis	plus2
GSE3526	GSM80858	brain	plus2
GSE3526	GSM80861	brain	plus2
GSE3526	GSM80862	brain	plus2
GSE3526	GSM80868	testis	plus2
GSE3526	GSM80869	testis	plus2
GSE3526	GSM80880	brain	plus2
GSE2328	GSM42734	muscle	plus2
GSE2328	GSM42736	muscle	plus2
GSE2328	GSM42739	muscle	plus2
E_AFMX-11	E-AFMX-11-raw-cel-448273387	brain	plus2
E_AFMX-11	E-AFMX-11-raw-cel-448273543	brain	plus2
E_AFMX-11	E-AFMX-11-raw-cel-448273700	brain	plus2
E_AFMX-11	E-AFMX-11-raw-cel-448273779	heart	plus2
E_AFMX-11	E-AFMX-11-raw-cel-448273857	heart	plus2
E_AFMX-11	E-AFMX-11-raw-cel-448273984	heart	plus2
E_AFMX-11	E-AFMX-11-raw-cel-448274065	heart	plus2
E_AFMX-11	E-AFMX-11-raw-cel-448274304	kidney	plus2
E_AFMX-11	E-AFMX-11-raw-cel-448274587	kidney	plus2
E_AFMX-11	E-AFMX-11-raw-cel-448275065	liver	plus2
E_AFMX-11	E-AFMX-11-raw-cel-448275146	testis	plus2
E_AFMX-11	E-AFMX-11-raw-cel-448275205	testis	plus2
E_AFMX-11	E-AFMX-11-raw-cel-448275279	testis	plus2
E_AFMX-11	E-AFMX-11-raw-cel-448275359	testis	plus2
E_AFMX-11	E-AFMX-11-raw-cel-448275439	testis	plus2
E_AFMX-11	E-AFMX-11-raw-cel-448275515	testis	plus2
E-MIMR-27	E-MIMR-27-raw-cel-1062672249	heart	plus2
E-MIMR-27	E-MIMR-27-raw-cel-1062672567	heart	plus2
E-MIMR-27	E-MIMR-27-raw-cel-1062672185	heart	plus2
E-MIMR-27	E-MIMR-27-raw-cel-1062671971	heart	plus2
E-MIMR-27	E-MIMR-27-raw-cel-1062672461	heart	plus2
E-MIMR-27	E-MIMR-27-raw-cel-1062672328	heart	plus2
E-MIMR-27	E-MIMR-27-raw-cel-1062672043	heart	plus2
E-TABM-20	E-TABM-20-raw-cel-540852029	brain	plus2
E-TABM-20	E-TABM-20-raw-cel-540852049	brain	plus2
E-TABM-20	E-TABM-20-raw-cel-540852249	brain	plus2
E-TABM-20	E-TABM-20-raw-cel-540852289	brain	plus2
E-TABM-20	E-TABM-20-raw-cel-540852009	brain	plus2
E-TABM-20	E-TABM-20-raw-cel-540851949	brain	plus2
E-TABM-20	E-TABM-20-raw-cel-540852089	brain	plus2
E-TABM-20	E-TABM-20-raw-cel-540852069	brain	plus2
E-TABM-20	E-TABM-20-raw-cel-540852229	brain	plus2
E-TABM-20	E-TABM-20-raw-cel-540851929	brain	plus2
E-TABM-20	E-TABM-20-raw-cel-540852149	brain	plus2
E-TABM-20	E-TABM-20-raw-cel-540851829	brain	plus2
E-TABM-20	E-TABM-20-raw-cel-540852209	brain	plus2
E-TABM-66	E-TABM-66-raw-cel-956913094	mammary	plus2
E-TABM-66	E-TABM-66-raw-cel-956912858	mammary	plus2
E-TABM-176	E-TABM-176-raw-cel-1297756857	colon	plus2
E-TABM-176	E-TABM-176-raw-cel-1297760180	colon	plus2
E-TABM-176	E-TABM-176-raw-cel-1297756262	colon	plus2
GSE5110	GSM103557	muscle	plus2
GSE5110	GSM103558	muscle	plus2
GSE5110	GSM103561	muscle	plus2
GSE5110	GSM103564	muscle	plus2
GSE5110	GSM104050	muscle	plus2
GSE6764	GSM155919	liver	plus2
GSE6764	GSM155961	liver	plus2
GSE6764	GSM155964	liver	plus2
GSE6798	GSM155631	muscle	plus2
GSE6798	GSM155643	muscle	plus2
GSE6798	GSM155644	muscle	plus2
GSE6798	GSM156170	muscle	plus2
GSE6798	GSM156176	muscle	plus2
GSE6798	GSM156177	muscle	plus2
GSE6798	GSM156178	muscle	plus2
GSE7392	GSM178469	kidney	plus2
GSE7392	GSM178472	kidney	plus2
GSE7392	GSM178473	kidney	plus2
GSE7392	GSM178506	kidney	plus2
GSE7392	GSM178507	kidney	plus2
GSE7462	GSM180611	peripheral_blood	plus2
GSE7462	GSM180619	peripheral_blood	plus2
GSE7621	GSM184357	brain	plus2
GSE7621	GSM184358	brain	plus2
GSE7621	GSM184361	brain	plus2
GSE7808	GSM189455	testis	plus2
GSE7808	GSM189456	testis	plus2
GSE7808	GSM189457	testis	plus2
GSE7808	GSM189458	testis	plus2
GSE7808	GSM189459	testis	plus2
GSE7808	GSM189460	testis	plus2
GSE7808	GSM189461	testis	plus2
GSE7808	GSM189462	testis	plus2
GSE7808	GSM189463	testis	plus2
GSE7904	GSM194452	mammary	plus2
GSE7904	GSM194453	mammary	plus2
GSE7904	GSM194454	mammary	plus2
GSE7904	GSM194455	mammary	plus2
GSE7904	GSM194456	mammary	plus2
GSE7904	GSM194457	mammary	plus2
GSE7904	GSM194458	mammary	plus2
GSE8514	GSM211446	adrenal	plus2
GSE8514	GSM211447	adrenal	plus2
GSE8514	GSM211448	adrenal	plus2
GSE8514	GSM211449	adrenal	plus2
GSE8514	GSM211450	adrenal	plus2
GSE8608	GSM213500	peripheral_blood	plus2
GSE8668	GSM215003	peripheral_blood	plus2
GSE8668	GSM215004	peripheral_blood	plus2
GSE8671	GSM215051	colon	plus2
GSE8671	GSM215063	colon	plus2
GSE8762	GSM217766	peripheral_blood	plus2
GSE8762	GSM217768	peripheral_blood	plus2
GSE8762	GSM217774	peripheral_blood	plus2
GSE8762	GSM217775	peripheral_blood	plus2
GSE9103	GSM230388	muscle	plus2
GSE9103	GSM230389	muscle	plus2
GSE9103	GSM230390	muscle	plus2
GSE9103	GSM230391	muscle	plus2
GSE9103	GSM230392	muscle	plus2
GSE9103	GSM230393	muscle	plus2
GSE9103	GSM230397	muscle	plus2
GSE9103	GSM230399	muscle	plus2
GSE9103	GSM230405	muscle	plus2
GSE9103	GSM230406	muscle	plus2
GSE9103	GSM230408	muscle	plus2
GSE9103	GSM230410	muscle	plus2
GSE9103	GSM230411	muscle	plus2
GSE9103	GSM230412	muscle	plus2
GSE9103	GSM230413	muscle	plus2
GSE9103	GSM230415	muscle	plus2
GSE9103	GSM230416	muscle	plus2
GSE9103	GSM230418	muscle	plus2
GSE9103	GSM230419	muscle	plus2
GSE9103	GSM230420	muscle	plus2
GSE9103	GSM230421	muscle	plus2
GSE9103	GSM230424	muscle	plus2
GSE9103	GSM230425	muscle	plus2
GSE9103	GSM230426	muscle	plus2
GSE9254	GSM234918	colon	plus2
GSE9254	GSM234920	colon	plus2
GSE9254	GSM234926	colon	plus2
GSE9452	GSM239725	colon	plus2
GSE9452	GSM240027	colon	plus2
GSE9692	GSM244491	peripheral_blood	plus2
GSE9692	GSM244492	peripheral_blood	plus2
GSE9692	GSM244509	peripheral_blood	plus2
GSE7307	GSM175792	mammary	plus2
GSE7307	GSM175795	mammary	plus2
GSE7307	GSM175908	small_intestine	plus2
GSE7307	GSM175935	heart	plus2
GSE7307	GSM175941	spleen	plus2
GSE7307	GSM175942	testis	plus2
GSE7307	GSM175943	stomach	plus2
GSE7307	GSM175947	small_intestine	plus2
GSE7307	GSM175948	epidermal	plus2
GSE7307	GSM175949	small_intestine	plus2
GSE7307	GSM175950	pancreas	plus2
GSE7307	GSM175967	epidermal	plus2
GSE7307	GSM175973	thymus	plus2
GSE7307	GSM175982	small_intestine	plus2
GSE7307	GSM176036	brain	plus2
GSE7307	GSM176117	epidermal	plus2
GSE7307	GSM176237	ovary	plus2
GSE7307	GSM176262	thymus	plus2
GSE7307	GSM176265	small_intestine	plus2
GSE7307	GSM176266	small_intestine	plus2
GSE7307	GSM176267	epidermal	plus2
GSE7307	GSM176275	testis	plus2
GSE7307	GSM176276	testis	plus2
GSE7307	GSM176301	muscle	plus2
GSE7307	GSM176310	muscle	plus2
GSE7307	GSM176315	muscle	plus2
GSE7307	GSM176363	brain	plus2
GSE7307	GSM176366	brain	plus2
GSE7307	GSM176370	brain	plus2
GSE7307	GSM176374	brain	plus2
GSE7307	GSM176379	brain	plus2
GSE7307	GSM176380	brain	plus2
GSE7307	GSM176393	brain	plus2
GSE7307	GSM176395	brain	plus2
GSE7307	GSM176398	brain	plus2
GSE7307	GSM176401	brain	plus2
GSE7307	GSM176447	brain	plus2
GSE1133	GSM18899	thymus	A
GSE1133	GSM18900	thymus	A
GSE1133	GSM18949	lung	A
GSE1133	GSM18950	lung	A
GSE1133	GSM18951	heart	A
GSE1133	GSM18952	heart	A
GSE1133	GSM18977	pancreas	A
GSE1133	GSM18978	pancreas	A
GSE1133	GSM18979	pancreas	A
GSE1133	GSM18980	pancreas	A
GSE1133	GSM18981	testis	A
GSE1133	GSM18982	testis	A
GSE1133	GSM18983	testis	A
GSE1133	GSM18984	testis	A
GSE1133	GSM18985	testis	A
GSE1133	GSM18986	testis	A
GSE1133	GSM18987	testis	A
GSE1133	GSM18988	testis	A
GSE1133	GSM18989	testis	A
GSE1133	GSM18990	testis	A
GSE1133	GSM19001	epidermal	A
E-MEXP-231	E-MEXP-231-raw-cel-391746044.cel	lung	A
E-MEXP-231	E-MEXP-231-raw-cel-391749014.cel	lung	A
E-MEXP-231	E-MEXP-231-raw-cel-391745879.cel	lung	A
E-MEXP-231	E-MEXP-231-raw-cel-391745934.cel	lung	A
E-MEXP-231	E-MEXP-231-raw-cel-391746264.cel	lung	A
E-MEXP-231	E-MEXP-231-raw-cel-391745989.cel	lung	A
E-MEXP-231	E-MEXP-231-raw-cel-391746099.cel	lung	A
E-MEXP-231	E-MEXP-231-raw-cel-391746209.cel	lung	A
GSE2361	GSM44671	heart	A
GSE2361	GSM44672	thymus	A
GSE2361	GSM44673	spleen	A
GSE2361	GSM44674	ovary	A
GSE2361	GSM44675	kidney	A
GSE2361	GSM44677	pancreas	A
GSE2361	GSM44679	small_intestine	A
GSE2361	GSM44683	mammary	A
GSE2361	GSM44686	epidermal	A
GSE2361	GSM44689	brain	A
GSE2361	GSM44692	adrenal	A
GSE2361	GSM44697	brain	A
GSE2361	GSM44701	testis	A
GSE2361	GSM44703	stomach	A
GSE2361	GSM44704	lung	A
GSE2004	GSM35982	liver	A
GSE2004	GSM35984	liver	A
GSE2004	GSM35985	spleen	A
GSE2004	GSM35986	spleen	A
GSE2004	GSM35987	spleen	A
GSE2004	GSM35994	liver	A
GSE2004	GSM35997	spleen	A
GSE2004	GSM35998	spleen	A
GSE2004	GSM35999	spleen	A
GSE2004	GSM36003	kidney	A
GSE10760	GSM271513	muscle	A
GSE10760	GSM271514	muscle	A
GSE10760	GSM271515	muscle	A
GSE10760	GSM271516	muscle	A
GSE10760	GSM271517	muscle	A
GSE10760	GSM271518	muscle	A
GSE10760	GSM271519	muscle	A
GSE10760	GSM271521	muscle	A
GSE10760	GSM271522	muscle	A
GSE10760	GSM271524	muscle	A
GSE10760	GSM271526	muscle	A
GSE10760	GSM271527	muscle	A
GSE10760	GSM271528	muscle	A
GSE10760	GSM271529	muscle	A
GSE10760	GSM271531	muscle	A
GSE10760	GSM271533	muscle	A
GSE10760	GSM271534	muscle	A
GSE10760	GSM271536	muscle	A
GSE10760	GSM271537	muscle	A
GSE10760	GSM271538	muscle	A
GSE10760	GSM271539	muscle	A
GSE3419	GSM77091	epidermal	A
GSE3419	GSM77092	epidermal	A
GSE3419	GSM77093	epidermal	A
GSE3419	GSM77094	epidermal	A
GSE3419	GSM77095	epidermal	A
GSE3419	GSM77096	epidermal	A
GSE3419	GSM77097	epidermal	A
GSE3419	GSM77098	epidermal	A
GSE3419	GSM77100	epidermal	A
GSE3419	GSM77101	epidermal	A
GSE3419	GSM77102	epidermal	A
GSE3419	GSM77103	epidermal	A
GSE3419	GSM77104	epidermal	A
GSE3419	GSM77105	epidermal	A
GSE3419	GSM77106	epidermal	A
GSE3585	GSM82381	heart	A
GSE3585	GSM82383	heart	A
GSE3585	GSM82384	heart	A
GSE2240	GSM40991	heart	A
GSE2240	GSM40992	heart	A
GSE2240	GSM40993	heart	A
GSE2240	GSM40994	heart	A
GSE2240	GSM40995	heart	A
GSE2240	GSM40996	heart	A
GSE2240	GSM40997	heart	A
GSE2240	GSM41000	heart	A
GSE2240	GSM41003	heart	A
GSE2240	GSM41004	heart	A
GSE2240	GSM41007	heart	A
GSE2240	GSM41008	heart	A
GSE2240	GSM41009	heart	A
GSE2240	GSM41010	heart	A
GSE2240	GSM41011	heart	A
GSE2240	GSM41012	heart	A
GSE2240	GSM41014	heart	A
GSE10072	GSM254626	lung	A
GSE10072	GSM254635	lung	A
GSE10072	GSM254640	lung	A
GSE10072	GSM254643	lung	A
GSE10072	GSM254653	lung	A
GSE10072	GSM254658	lung	A
GSE10072	GSM254681	lung	A
GSE10072	GSM254693	lung	A
GSE10072	GSM254695	lung	A
GSE10072	GSM254702	lung	A
GSE10072	GSM254719	lung	A
GSE10072	GSM254727	lung	A
GSE6008	GSM139476	ovary	A
GSE6008	GSM139477	ovary	A
GSE6008	GSM139478	ovary	A
GSE6008	GSM139479	ovary	A
GSE3218	GSM72495	testis	A
GSE3218	GSM72496	testis	A
GSE3218	GSM72497	testis	A
GSE3218	GSM72498	testis	A
GSE3218	GSM72499	testis	A
GSE3218	GSM72500	testis	A

## Sheet: HGU133plus2 training set
All samples used for RMA quantile normalization and summarization
Datasets obtained from GEO (http://www.ncbi.nlm.nih.gov/geo/) begin with "GSE"
Datasets obtained from ArrayExpress (http://www.ebi.ac.uk/microarray-as/aer/) begin with "E-"
Data set	Sample	Tissue
GSE3526	GSM80561	adipose
GSE3526	GSM80562	adipose
GSE3526	GSM80563	adipose
GSE3526	GSM80564	adipose
GSE3526	GSM80565	brain
GSE3526	GSM80566	brain
GSE3526	GSM80567	brain
GSE3526	GSM80568	brain
GSE3526	GSM80569	brain
GSE3526	GSM80570	brain
GSE3526	GSM80571	brain
GSE3526	GSM80572	brain
GSE3526	GSM80573	brain
GSE3526	GSM80574	brain
GSE3526	GSM80575	brain
GSE3526	GSM80576	marrow
GSE3526	GSM80577	marrow
GSE3526	GSM80578	airway
GSE3526	GSM80579	airway
GSE3526	GSM80580	adipose
GSE3526	GSM80581	brain
GSE3526	GSM80582	airway
GSE3526	GSM80583	adipose
GSE3526	GSM80584	adipose
GSE3526	GSM80585	brain
GSE3526	GSM80586	brain
GSE3526	GSM80587	brain
GSE3526	GSM80588	adipose
GSE3526	GSM80589	adipose
GSE3526	GSM80590	adipose
GSE3526	GSM80591	brain
GSE3526	GSM80592	brain
GSE3526	GSM80593	brain
GSE3526	GSM80594	brain
GSE3526	GSM80595	brain
GSE3526	GSM80596	brain
GSE3526	GSM80597	brain
GSE3526	GSM80598	brain
GSE3526	GSM80599	brain
GSE3526	GSM80600	brain
GSE3526	GSM80601	brain
GSE3526	GSM80602	marrow
GSE3526	GSM80603	marrow
GSE3526	GSM80604	marrow
GSE3526	GSM80605	adrenal
GSE3526	GSM80606	adrenal
GSE3526	GSM80607	adrenal
GSE3526	GSM80608	adrenal
GSE3526	GSM80609	vascular
GSE3526	GSM80610	vascular
GSE3526	GSM80611	nerve
GSE3526	GSM80612	nerve
GSE3526	GSM80613	nerve
GSE3526	GSM80614	nerve
GSE3526	GSM80615	cervix
GSE3526	GSM80616	brain
GSE3526	GSM80617	brain
GSE3526	GSM80618	brain
GSE3526	GSM80619	brain
GSE3526	GSM80620	brain
GSE3526	GSM80621	brain
GSE3526	GSM80622	brain
GSE3526	GSM80623	brain
GSE3526	GSM80624	colon
GSE3526	GSM80625	colon
GSE3526	GSM80626	brain
GSE3526	GSM80627	brain
GSE3526	GSM80628	brain
GSE3526	GSM80629	nerve
GSE3526	GSM80630	nerve
GSE3526	GSM80631	vascular
GSE3526	GSM80632	colon
GSE3526	GSM80633	cervix
GSE3526	GSM80634	cervix
GSE3526	GSM80635	cervix
GSE3526	GSM80636	brain
GSE3526	GSM80637	brain
GSE3526	GSM80638	brain
GSE3526	GSM80639	brain
GSE3526	GSM80640	brain
GSE3526	GSM80641	brain
GSE3526	GSM80642	brain
GSE3526	GSM80643	brain
GSE3526	GSM80644	brain
GSE3526	GSM80645	brain
GSE3526	GSM80646	brain
GSE3526	GSM80647	brain
GSE3526	GSM80648	nerve
GSE3526	GSM80649	nerve
GSE3526	GSM80650	brain
GSE3526	GSM80651	brain
GSE3526	GSM80652	brain
GSE3526	GSM80653	brain
GSE3526	GSM80654	heart
GSE3526	GSM80655	heart
GSE3526	GSM80656	heart
GSE3526	GSM80657	heart
GSE3526	GSM80658	heart
GSE3526	GSM80659	heart
GSE3526	GSM80660	brain
GSE3526	GSM80661	brain
GSE3526	GSM80662	brain
GSE3526	GSM80663	brain
GSE3526	GSM80664	brain
GSE3526	GSM80665	brain
GSE3526	GSM80666	brain
GSE3526	GSM80667	brain
GSE3526	GSM80668	brain
GSE3526	GSM80669	brain
GSE3526	GSM80670	brain
GSE3526	GSM80671	brain
GSE3526	GSM80672	uterus
GSE3526	GSM80673	uterus
GSE3526	GSM80674	uterus
GSE3526	GSM80675	brain
GSE3526	GSM80676	brain
GSE3526	GSM80677	brain
GSE3526	GSM80678	brain
GSE3526	GSM80679	brain
GSE3526	GSM80680	brain
GSE3526	GSM80681	brain
GSE3526	GSM80682	brain
GSE3526	GSM80683	brain
GSE3526	GSM80684	brain
GSE3526	GSM80685	uterus
GSE3526	GSM80686	kidney
GSE3526	GSM80687	kidney
GSE3526	GSM80688	kidney
GSE3526	GSM80689	kidney
GSE3526	GSM80690	brain
GSE3526	GSM80691	brain
GSE3526	GSM80692	brain
GSE3526	GSM80693	brain
GSE3526	GSM80694	esophagus
GSE3526	GSM80695	esophagus
GSE3526	GSM80696	esophagus
GSE3526	GSM80697	esophagus
GSE3526	GSM80698	heart
GSE3526	GSM80699	brain
GSE3526	GSM80700	brain
GSE3526	GSM80701	brain
GSE3526	GSM80702	brain
GSE3526	GSM80703	brain
GSE3526	GSM80704	brain
GSE3526	GSM80705	brain
GSE3526	GSM80706	brain
GSE3526	GSM80707	lung
GSE3526	GSM80708	brain
GSE3526	GSM80709	brain
GSE3526	GSM80710	lung
GSE3526	GSM80711	brain
GSE3526	GSM80712	lung
GSE3526	GSM80713	brain
GSE3526	GSM80714	brain
GSE3526	GSM80715	brain
GSE3526	GSM80716	mammary
GSE3526	GSM80717	uterus
GSE3526	GSM80718	uterus
GSE3526	GSM80719	uterus
GSE3526	GSM80720	uterus
GSE3526	GSM80721	brain
GSE3526	GSM80722	brain
GSE3526	GSM80723	brain
GSE3526	GSM80724	brain
GSE3526	GSM80725	mammary
GSE3526	GSM80726	mammary
GSE3526	GSM80727	uterus
GSE3526	GSM80728	liver
GSE3526	GSM80729	liver
GSE3526	GSM80730	liver
GSE3526	GSM80731	kidney
GSE3526	GSM80732	kidney
GSE3526	GSM80733	kidney
GSE3526	GSM80734	kidney
GSE3526	GSM80735	lymph
GSE3526	GSM80736	lymph
GSE3526	GSM80737	lymph
GSE3526	GSM80738	lymph
GSE3526	GSM80739	liver
GSE3526	GSM80740	epidermal
GSE3526	GSM80741	epidermal
GSE3526	GSM80742	epidermal
GSE3526	GSM80743	epidermal
GSE3526	GSM80744	brain
GSE3526	GSM80745	brain
GSE3526	GSM80746	brain
GSE3526	GSM80747	brain
GSE3526	GSM80748	airway
GSE3526	GSM80749	airway
GSE3526	GSM80750	airway
GSE3526	GSM80751	airway
GSE3526	GSM80752	brain
GSE3526	GSM80753	brain
GSE3526	GSM80754	brain
GSE3526	GSM80755	brain
GSE3526	GSM80756	brain
GSE3526	GSM80757	ovary
GSE3526	GSM80758	ovary
GSE3526	GSM80759	ovary
GSE3526	GSM80760	brain
GSE3526	GSM80761	brain
GSE3526	GSM80762	brain
GSE3526	GSM80763	brain
GSE3526	GSM80764	brain
GSE3526	GSM80765	brain
GSE3526	GSM80766	brain
GSE3526	GSM80767	brain
GSE3526	GSM80768	brain
GSE3526	GSM80769	brain
GSE3526	GSM80770	brain
GSE3526	GSM80771	brain
GSE3526	GSM80772	brain
GSE3526	GSM80773	brain
GSE3526	GSM80774	brain
GSE3526	GSM80775	brain
GSE3526	GSM80776	oral
GSE3526	GSM80777	oral
GSE3526	GSM80778	oral
GSE3526	GSM80779	oral
GSE3526	GSM80780	ovary
GSE3526	GSM80781	stomach
GSE3526	GSM80782	stomach
GSE3526	GSM80783	stomach
GSE3526	GSM80784	spinal
GSE3526	GSM80785	spinal
GSE3526	GSM80786	spinal
GSE3526	GSM80787	spinal
GSE3526	GSM80788	vascular
GSE3526	GSM80789	vascular
GSE3526	GSM80790	muscle
GSE3526	GSM80791	muscle
GSE3526	GSM80792	muscle
GSE3526	GSM80793	vascular
GSE3526	GSM80794	spinal
GSE3526	GSM80795	spinal
GSE3526	GSM80796	muscle
GSE3526	GSM80797	muscle
GSE3526	GSM80798	spinal
GSE3526	GSM80799	spinal
GSE3526	GSM80800	brain
GSE3526	GSM80801	brain
GSE3526	GSM80802	brain
GSE3526	GSM80803	brain
GSE3526	GSM80804	brain
GSE3526	GSM80805	prostate
GSE3526	GSM80806	prostate
GSE3526	GSM80807	spleen
GSE3526	GSM80808	spleen
GSE3526	GSM80809	stomach
GSE3526	GSM80810	stomach
GSE3526	GSM80811	stomach
GSE3526	GSM80812	stomach
GSE3526	GSM80813	stomach
GSE3526	GSM80814	stomach
GSE3526	GSM80815	stomach
GSE3526	GSM80816	stomach
GSE3526	GSM80817	pituitary
GSE3526	GSM80818	pituitary
GSE3526	GSM80819	pituitary
GSE3526	GSM80820	salivary
GSE3526	GSM80821	salivary
GSE3526	GSM80822	salivary
GSE3526	GSM80823	salivary
GSE3526	GSM80824	prostate
GSE3526	GSM80825	spleen
GSE3526	GSM80826	spleen
GSE3526	GSM80827	brain
GSE3526	GSM80828	brain
GSE3526	GSM80829	brain
GSE3526	GSM80830	brain
GSE3526	GSM80831	brain
GSE3526	GSM80832	brain
GSE3526	GSM80833	brain
GSE3526	GSM80834	brain
GSE3526	GSM80835	brain
GSE3526	GSM80836	brain
GSE3526	GSM80837	brain
GSE3526	GSM80838	brain
GSE3526	GSM80839	brain
GSE3526	GSM80840	brain
GSE3526	GSM80841	brain
GSE3526	GSM80842	tongue
GSE3526	GSM80843	tongue
GSE3526	GSM80844	tongue
GSE3526	GSM80845	tongue
GSE3526	GSM80846	brain
GSE3526	GSM80847	brain
GSE3526	GSM80848	brain
GSE3526	GSM80849	brain
GSE3526	GSM80850	brain
GSE3526	GSM80851	brain
GSE3526	GSM80852	brain
GSE3526	GSM80853	testis
GSE3526	GSM80854	brain
GSE3526	GSM80855	brain
GSE3526	GSM80856	brain
GSE3526	GSM80857	brain
GSE3526	GSM80858	brain
GSE3526	GSM80859	brain
GSE3526	GSM80860	brain
GSE3526	GSM80861	brain
GSE3526	GSM80862	brain
GSE3526	GSM80863	brain
GSE3526	GSM80864	thyroid
GSE3526	GSM80865	thyroid
GSE3526	GSM80866	thyroid
GSE3526	GSM80867	thyroid
GSE3526	GSM80868	testis
GSE3526	GSM80869	testis
GSE3526	GSM80870	brain
GSE3526	GSM80871	brain
GSE3526	GSM80872	brain
GSE3526	GSM80873	brain
GSE3526	GSM80874	vagina
GSE3526	GSM80875	nerve
GSE3526	GSM80876	nerve
GSE3526	GSM80877	nerve
GSE3526	GSM80878	nerve
GSE3526	GSM80879	brain
GSE3526	GSM80880	brain
GSE3526	GSM80881	brain
GSE3526	GSM80882	tongue
GSE3526	GSM80883	tongue
GSE3526	GSM80884	tongue
GSE3526	GSM80885	tongue
GSE3526	GSM80886	tonsil
GSE3526	GSM80887	airway
GSE3526	GSM80888	airway
GSE3526	GSM80889	tonsil
GSE3526	GSM80890	airway
GSE3526	GSM80891	nerve
GSE3526	GSM80892	brain
GSE3526	GSM80893	brain
GSE3526	GSM80894	brain
GSE3526	GSM80895	nerve
GSE3526	GSM80896	brain
GSE3526	GSM80897	vulva
GSE3526	GSM80898	vulva
GSE3526	GSM80899	vulva
GSE3526	GSM80900	vulva
GSE3526	GSM80901	tonsil
GSE3526	GSM80902	vagina
GSE3526	GSM80903	vagina
GSE3526	GSM80904	vagina
GSE3526	GSM80905	nerve
GSE3526	GSM80906	nerve
GSE3526	GSM80907	brain
GSE3526	GSM80908	brain
GSE3526	GSM80909	brain
GSE3526	GSM80910	brain
GSE3526	GSM80911	urethra
GSE3526	GSM80912	urethra
GSE3526	GSM80913	urethra
GSE2328	GSM42732	muscle
GSE2328	GSM42733	muscle
GSE2328	GSM42734	muscle
GSE2328	GSM42735	muscle
GSE2328	GSM42736	muscle
GSE2328	GSM42737	muscle
GSE2328	GSM42738	muscle
GSE2328	GSM42739	muscle
GSE2328	GSM42740	muscle
E_AFMX-11	E-AFMX-11-raw-cel-448273308	brain
E_AFMX-11	E-AFMX-11-raw-cel-448273387	brain
E_AFMX-11	E-AFMX-11-raw-cel-448273465	brain
E_AFMX-11	E-AFMX-11-raw-cel-448273543	brain
E_AFMX-11	E-AFMX-11-raw-cel-448273621	brain
E_AFMX-11	E-AFMX-11-raw-cel-448273700	brain
E_AFMX-11	E-AFMX-11-raw-cel-448273779	heart
E_AFMX-11	E-AFMX-11-raw-cel-448273857	heart
E_AFMX-11	E-AFMX-11-raw-cel-448273913	heart
E_AFMX-11	E-AFMX-11-raw-cel-448273984	heart
E_AFMX-11	E-AFMX-11-raw-cel-448274065	heart
E_AFMX-11	E-AFMX-11-raw-cel-448274144	heart
E_AFMX-11	E-AFMX-11-raw-cel-448274224	kidney
E_AFMX-11	E-AFMX-11-raw-cel-448274304	kidney
E_AFMX-11	E-AFMX-11-raw-cel-448274385	kidney
E_AFMX-11	E-AFMX-11-raw-cel-448274463	kidney
E_AFMX-11	E-AFMX-11-raw-cel-448274531	kidney
E_AFMX-11	E-AFMX-11-raw-cel-448274587	kidney
E_AFMX-11	E-AFMX-11-raw-cel-448274667	liver
E_AFMX-11	E-AFMX-11-raw-cel-448274747	liver
E_AFMX-11	E-AFMX-11-raw-cel-448274825	liver
E_AFMX-11	E-AFMX-11-raw-cel-448274905	liver
E_AFMX-11	E-AFMX-11-raw-cel-448274985	liver
E_AFMX-11	E-AFMX-11-raw-cel-448275065	liver
E_AFMX-11	E-AFMX-11-raw-cel-448275146	testis
E_AFMX-11	E-AFMX-11-raw-cel-448275205	testis
E_AFMX-11	E-AFMX-11-raw-cel-448275279	testis
E_AFMX-11	E-AFMX-11-raw-cel-448275359	testis
E_AFMX-11	E-AFMX-11-raw-cel-448275439	testis
E_AFMX-11	E-AFMX-11-raw-cel-448275515	testis
E-GEOD-5563	E-GEOD-5563-raw-cel-1530555491	vulva
E-GEOD-5563	E-GEOD-5563-raw-cel-1530555266	vulva
E-GEOD-5563	E-GEOD-5563-raw-cel-1530555160	vulva
E-GEOD-5563	E-GEOD-5563-raw-cel-1530555519	vulva
E-GEOD-5563	E-GEOD-5563-raw-cel-1530555661	vulva
E-GEOD-5563	E-GEOD-5563-raw-cel-1530555627	vulva
E-GEOD-5563	E-GEOD-5563-raw-cel-1530555242	vulva
E-GEOD-5563	E-GEOD-5563-raw-cel-1530555407	vulva
E-GEOD-5563	E-GEOD-5563-raw-cel-1530555377	vulva
E-GEOD-5563	E-GEOD-5563-raw-cel-1530555126	vulva
E-MIMR-27	E-MIMR-27-raw-cel-1062672249	heart
E-MIMR-27	E-MIMR-27-raw-cel-1062672113	heart
E-MIMR-27	E-MIMR-27-raw-cel-1062672394	heart
E-MIMR-27	E-MIMR-27-raw-cel-1062672567	heart
E-MIMR-27	E-MIMR-27-raw-cel-1062672185	heart
E-MIMR-27	E-MIMR-27-raw-cel-1062671971	heart
E-MIMR-27	E-MIMR-27-raw-cel-1062672461	heart
E-MIMR-27	E-MIMR-27-raw-cel-1062672328	heart
E-MIMR-27	E-MIMR-27-raw-cel-1062672043	heart
E-TABM-20	E-TABM-20-raw-cel-540852169	brain
E-TABM-20	E-TABM-20-raw-cel-540852189	brain
E-TABM-20	E-TABM-20-raw-cel-540851889	brain
E-TABM-20	E-TABM-20-raw-cel-540852129	brain
E-TABM-20	E-TABM-20-raw-cel-540852029	brain
E-TABM-20	E-TABM-20-raw-cel-540852109	brain
E-TABM-20	E-TABM-20-raw-cel-540852049	brain
E-TABM-20	E-TABM-20-raw-cel-540852249	brain
E-TABM-20	E-TABM-20-raw-cel-540851989	brain
E-TABM-20	E-TABM-20-raw-cel-540852289	brain
E-TABM-20	E-TABM-20-raw-cel-540851969	brain
E-TABM-20	E-TABM-20-raw-cel-540852009	brain
E-TABM-20	E-TABM-20-raw-cel-540851949	brain
E-TABM-20	E-TABM-20-raw-cel-540851909	brain
E-TABM-20	E-TABM-20-raw-cel-540852089	brain
E-TABM-20	E-TABM-20-raw-cel-540852269	brain
E-TABM-20	E-TABM-20-raw-cel-540852069	brain
E-TABM-20	E-TABM-20-raw-cel-540852229	brain
E-TABM-20	E-TABM-20-raw-cel-540851929	brain
E-TABM-20	E-TABM-20-raw-cel-540852149	brain
E-TABM-20	E-TABM-20-raw-cel-540851829	brain
E-TABM-20	E-TABM-20-raw-cel-540852209	brain
E-TABM-66	E-TABM-66-raw-cel-956913731	mammary
E-TABM-66	E-TABM-66-raw-cel-956913038	mammary
E-TABM-66	E-TABM-66-raw-cel-956913487	mammary
E-TABM-66	E-TABM-66-raw-cel-956913331	mammary
E-TABM-66	E-TABM-66-raw-cel-956913094	mammary
E-TABM-66	E-TABM-66-raw-cel-956912858	mammary
E-TABM-176	E-TABM-176-raw-cel-1297758723	colon
E-TABM-176	E-TABM-176-raw-cel-1297759134	colon
E-TABM-176	E-TABM-176-raw-cel-1297757871	colon
E-TABM-176	E-TABM-176-raw-cel-1297760480	colon
E-TABM-176	E-TABM-176-raw-cel-1297757491	colon
E-TABM-176	E-TABM-176-raw-cel-1297759051	colon
E-TABM-176	E-TABM-176-raw-cel-1297758088	colon
E-TABM-176	E-TABM-176-raw-cel-1297758049	colon
E-TABM-176	E-TABM-176-raw-cel-1297760268	colon
E-TABM-176	E-TABM-176-raw-cel-1297758971	colon
E-TABM-176	E-TABM-176-raw-cel-1297756446	colon
E-TABM-176	E-TABM-176-raw-cel-1297759573	colon
E-TABM-176	E-TABM-176-raw-cel-1297756735	colon
E-TABM-176	E-TABM-176-raw-cel-1297759703	colon
E-TABM-176	E-TABM-176-raw-cel-1297756857	colon
E-TABM-176	E-TABM-176-raw-cel-1297758325	colon
E-TABM-176	E-TABM-176-raw-cel-1297760229	colon
E-TABM-176	E-TABM-176-raw-cel-1297755863	colon
E-TABM-176	E-TABM-176-raw-cel-1297758892	colon
E-TABM-176	E-TABM-176-raw-cel-1297755442	colon
E-TABM-176	E-TABM-176-raw-cel-1297758133	colon
E-TABM-176	E-TABM-176-raw-cel-1297760180	colon
E-TABM-176	E-TABM-176-raw-cel-1297760433	colon
E-TABM-176	E-TABM-176-raw-cel-1297757830	colon
E-TABM-176	E-TABM-176-raw-cel-1297756479	colon
E-TABM-176	E-TABM-176-raw-cel-1297756904	colon
E-TABM-176	E-TABM-176-raw-cel-1297759616	colon
E-TABM-176	E-TABM-176-raw-cel-1297756216	colon
E-TABM-176	E-TABM-176-raw-cel-1297755952	colon
E-TABM-176	E-TABM-176-raw-cel-1297755909	colon
E-TABM-176	E-TABM-176-raw-cel-1297756044	colon
E-TABM-176	E-TABM-176-raw-cel-1297758539	colon
E-TABM-176	E-TABM-176-raw-cel-1297760807	colon
E-TABM-176	E-TABM-176-raw-cel-1297758174	colon
E-TABM-176	E-TABM-176-raw-cel-1297759928	colon
E-TABM-176	E-TABM-176-raw-cel-1297759488	colon
E-TABM-176	E-TABM-176-raw-cel-1297758846	colon
E-TABM-176	E-TABM-176-raw-cel-1297757031	colon
E-TABM-176	E-TABM-176-raw-cel-1297755618	colon
E-TABM-176	E-TABM-176-raw-cel-1297759965	colon
E-TABM-176	E-TABM-176-raw-cel-1297757201	colon
E-TABM-176	E-TABM-176-raw-cel-1297756141	colon
E-TABM-176	E-TABM-176-raw-cel-1297755651	colon
E-TABM-176	E-TABM-176-raw-cel-1297760938	colon
E-TABM-176	E-TABM-176-raw-cel-1297756608	colon
E-TABM-176	E-TABM-176-raw-cel-1297759267	colon
E-TABM-176	E-TABM-176-raw-cel-1297759794	colon
E-TABM-176	E-TABM-176-raw-cel-1297758002	colon
E-TABM-176	E-TABM-176-raw-cel-1297760570	colon
E-TABM-176	E-TABM-176-raw-cel-1297757744	colon
E-TABM-176	E-TABM-176-raw-cel-1297756262	colon
E-TABM-176	E-TABM-176-raw-cel-1297757911	colon
E-TABM-176	E-TABM-176-raw-cel-1297759880	colon
E-TABM-176	E-TABM-176-raw-cel-1297756651	colon
E-TABM-176	E-TABM-176-raw-cel-1297756947	colon
GSE3678	GSM85215	thyroid
GSE3678	GSM85216	thyroid
GSE3678	GSM85217	thyroid
GSE3678	GSM85218	thyroid
GSE3678	GSM85219	thyroid
GSE3678	GSM85220	thyroid
GSE3678	GSM85221	thyroid
GSE5110	GSM103557	muscle
GSE5110	GSM103558	muscle
GSE5110	GSM103559	muscle
GSE5110	GSM103560	muscle
GSE5110	GSM103561	muscle
GSE5110	GSM103562	muscle
GSE5110	GSM103563	muscle
GSE5110	GSM103564	muscle
GSE5110	GSM103565	muscle
GSE5110	GSM104050	muscle
GSE6764	GSM155919	liver
GSE6764	GSM155926	liver
GSE6764	GSM155927	liver
GSE6764	GSM155928	liver
GSE6764	GSM155947	liver
GSE6764	GSM155948	liver
GSE6764	GSM155961	liver
GSE6764	GSM155964	liver
GSE6764	GSM155988	liver
GSE6764	GSM155989	liver
GSE6791	GSM155665	cervix
GSE6791	GSM155669	cervix
GSE6791	GSM155670	cervix
GSE6791	GSM155671	cervix
GSE6791	GSM155672	cervix
GSE6791	GSM155715	tonsil
GSE6791	GSM155716	oral
GSE6791	GSM155717	tonsil
GSE6791	GSM155718	tonsil
GSE6791	GSM155719	tonsil
GSE6791	GSM155720	oral
GSE6791	GSM155721	oral
GSE6791	GSM155722	oral
GSE6791	GSM155723	oral
GSE6791	GSM155724	oral
GSE6791	GSM155725	oral
GSE6791	GSM155726	oral
GSE6791	GSM155727	oral
GSE6791	GSM155728	oral
GSE6798	GSM155631	muscle
GSE6798	GSM155643	muscle
GSE6798	GSM155644	muscle
GSE6798	GSM155729	muscle
GSE6798	GSM156170	muscle
GSE6798	GSM156171	muscle
GSE6798	GSM156176	muscle
GSE6798	GSM156177	muscle
GSE6798	GSM156178	muscle
GSE6798	GSM156179	muscle
GSE6798	GSM156180	muscle
GSE6798	GSM156181	muscle
GSE6798	GSM156184	muscle
GSE7224	GSM173679	gingiva
GSE7224	GSM173680	gingiva
GSE7224	GSM173681	gingiva
GSE7224	GSM173682	gingiva
GSE7224	GSM173683	gingiva
GSE7224	GSM173684	gingiva
GSE7224	GSM173685	gingiva
GSE7224	GSM173686	tonsil
GSE7224	GSM173687	tonsil
GSE7224	GSM173688	tonsil
GSE7224	GSM173689	tonsil
GSE7224	GSM173690	tonsil
GSE7224	GSM173691	tonsil
GSE7392	GSM178457	kidney
GSE7392	GSM178458	kidney
GSE7392	GSM178461	kidney
GSE7392	GSM178463	kidney
GSE7392	GSM178468	kidney
GSE7392	GSM178469	kidney
GSE7392	GSM178472	kidney
GSE7392	GSM178473	kidney
GSE7392	GSM178501	kidney
GSE7392	GSM178502	kidney
GSE7392	GSM178506	kidney
GSE7392	GSM178507	kidney
GSE7392	GSM178508	kidney
GSE7392	GSM178509	kidney
GSE7434	GSM180067	placenta
GSE7434	GSM180432	placenta
GSE7434	GSM180439	placenta
GSE7434	GSM180443	placenta
GSE7434	GSM180446	placenta
GSE7462	GSM180605	peripheral_blood
GSE7462	GSM180606	peripheral_blood
GSE7462	GSM180610	peripheral_blood
GSE7462	GSM180611	peripheral_blood
GSE7462	GSM180612	peripheral_blood
GSE7462	GSM180619	peripheral_blood
GSE7462	GSM180620	peripheral_blood
GSE7462	GSM180621	peripheral_blood
GSE7462	GSM180622	peripheral_blood
GSE7462	GSM180623	peripheral_blood
GSE7621	GSM184354	brain
GSE7621	GSM184355	brain
GSE7621	GSM184356	brain
GSE7621	GSM184357	brain
GSE7621	GSM184358	brain
GSE7621	GSM184359	brain
GSE7621	GSM184360	brain
GSE7621	GSM184361	brain
GSE7621	GSM184362	brain
GSE7808	GSM189455	testis
GSE7808	GSM189456	testis
GSE7808	GSM189457	testis
GSE7808	GSM189458	testis
GSE7808	GSM189459	testis
GSE7808	GSM189460	testis
GSE7808	GSM189461	testis
GSE7808	GSM189462	testis
GSE7808	GSM189463	testis
GSE7904	GSM194452	mammary
GSE7904	GSM194453	mammary
GSE7904	GSM194454	mammary
GSE7904	GSM194455	mammary
GSE7904	GSM194456	mammary
GSE7904	GSM194457	mammary
GSE7904	GSM194458	mammary
GSE8514	GSM211446	adrenal
GSE8514	GSM211447	adrenal
GSE8514	GSM211448	adrenal
GSE8514	GSM211449	adrenal
GSE8514	GSM211450	adrenal
GSE8608	GSM213500	peripheral_blood
GSE8668	GSM214982	peripheral_blood
GSE8668	GSM214983	peripheral_blood
GSE8668	GSM214984	peripheral_blood
GSE8668	GSM214985	peripheral_blood
GSE8668	GSM214986	peripheral_blood
GSE8668	GSM214987	peripheral_blood
GSE8668	GSM214988	peripheral_blood
GSE8668	GSM214989	peripheral_blood
GSE8668	GSM214990	peripheral_blood
GSE8668	GSM214991	peripheral_blood
GSE8668	GSM214992	peripheral_blood
GSE8668	GSM214993	peripheral_blood
GSE8668	GSM214994	peripheral_blood
GSE8668	GSM214995	peripheral_blood
GSE8668	GSM214996	peripheral_blood
GSE8668	GSM214997	peripheral_blood
GSE8668	GSM214998	peripheral_blood
GSE8668	GSM214999	peripheral_blood
GSE8668	GSM215000	peripheral_blood
GSE8668	GSM215001	peripheral_blood
GSE8668	GSM215002	peripheral_blood
GSE8668	GSM215003	peripheral_blood
GSE8668	GSM215004	peripheral_blood
GSE8668	GSM215005	peripheral_blood
GSE8671	GSM215051	colon
GSE8671	GSM215052	colon
GSE8671	GSM215053	colon
GSE8671	GSM215054	colon
GSE8671	GSM215055	colon
GSE8671	GSM215056	colon
GSE8671	GSM215057	colon
GSE8671	GSM215058	colon
GSE8671	GSM215059	colon
GSE8671	GSM215060	colon
GSE8671	GSM215061	colon
GSE8671	GSM215062	colon
GSE8671	GSM215063	colon
GSE8671	GSM215064	colon
GSE8671	GSM215065	colon
GSE8671	GSM215066	colon
GSE8671	GSM215067	colon
GSE8671	GSM215068	colon
GSE8671	GSM215069	colon
GSE8671	GSM215070	colon
GSE8671	GSM215071	colon
GSE8671	GSM215072	colon
GSE8671	GSM215073	colon
GSE8671	GSM215074	colon
GSE8671	GSM215075	colon
GSE8671	GSM215076	colon
GSE8671	GSM215077	colon
GSE8671	GSM215078	colon
GSE8671	GSM215079	colon
GSE8671	GSM215080	colon
GSE8671	GSM215081	colon
GSE8671	GSM215082	colon
GSE8762	GSM217766	peripheral_blood
GSE8762	GSM217767	peripheral_blood
GSE8762	GSM217768	peripheral_blood
GSE8762	GSM217769	peripheral_blood
GSE8762	GSM217770	peripheral_blood
GSE8762	GSM217771	peripheral_blood
GSE8762	GSM217772	peripheral_blood
GSE8762	GSM217773	peripheral_blood
GSE8762	GSM217774	peripheral_blood
GSE8762	GSM217775	peripheral_blood
GSE9103	GSM230387	muscle
GSE9103	GSM230388	muscle
GSE9103	GSM230389	muscle
GSE9103	GSM230390	muscle
GSE9103	GSM230391	muscle
GSE9103	GSM230392	muscle
GSE9103	GSM230393	muscle
GSE9103	GSM230394	muscle
GSE9103	GSM230395	muscle
GSE9103	GSM230396	muscle
GSE9103	GSM230397	muscle
GSE9103	GSM230398	muscle
GSE9103	GSM230399	muscle
GSE9103	GSM230400	muscle
GSE9103	GSM230401	muscle
GSE9103	GSM230402	muscle
GSE9103	GSM230403	muscle
GSE9103	GSM230404	muscle
GSE9103	GSM230405	muscle
GSE9103	GSM230406	muscle
GSE9103	GSM230407	muscle
GSE9103	GSM230408	muscle
GSE9103	GSM230409	muscle
GSE9103	GSM230410	muscle
GSE9103	GSM230411	muscle
GSE9103	GSM230412	muscle
GSE9103	GSM230413	muscle
GSE9103	GSM230414	muscle
GSE9103	GSM230415	muscle
GSE9103	GSM230416	muscle
GSE9103	GSM230417	muscle
GSE9103	GSM230418	muscle
GSE9103	GSM230419	muscle
GSE9103	GSM230420	muscle
GSE9103	GSM230421	muscle
GSE9103	GSM230422	muscle
GSE9103	GSM230423	muscle
GSE9103	GSM230424	muscle
GSE9103	GSM230425	muscle
GSE9103	GSM230426	muscle
GSE9254	GSM234909	colon
GSE9254	GSM234910	colon
GSE9254	GSM234911	colon
GSE9254	GSM234912	colon
GSE9254	GSM234913	colon
GSE9254	GSM234914	colon
GSE9254	GSM234915	colon
GSE9254	GSM234916	colon
GSE9254	GSM234917	colon
GSE9254	GSM234918	colon
GSE9254	GSM234919	colon
GSE9254	GSM234920	colon
GSE9254	GSM234921	colon
GSE9254	GSM234922	colon
GSE9254	GSM234923	colon
GSE9254	GSM234924	colon
GSE9254	GSM234925	colon
GSE9254	GSM234926	colon
GSE9254	GSM234927	colon
GSE9452	GSM239723	colon
GSE9452	GSM239725	colon
GSE9452	GSM239726	colon
GSE9452	GSM239727	colon
GSE9452	GSM239729	colon
GSE9452	GSM239730	colon
GSE9452	GSM239731	colon
GSE9452	GSM239732	colon
GSE9452	GSM240022	colon
GSE9452	GSM240023	colon
GSE9452	GSM240024	colon
GSE9452	GSM240025	colon
GSE9452	GSM240026	colon
GSE9452	GSM240027	colon
GSE9452	GSM240028	colon
GSE9452	GSM240029	colon
GSE9452	GSM240030	colon
GSE9452	GSM240031	colon
GSE9692	GSM244488	peripheral_blood
GSE9692	GSM244489	peripheral_blood
GSE9692	GSM244490	peripheral_blood
GSE9692	GSM244491	peripheral_blood
GSE9692	GSM244492	peripheral_blood
GSE9692	GSM244493	peripheral_blood
GSE9692	GSM244494	peripheral_blood
GSE9692	GSM244495	peripheral_blood
GSE9692	GSM244496	peripheral_blood
GSE9692	GSM244497	peripheral_blood
GSE9692	GSM244498	peripheral_blood
GSE9692	GSM244507	peripheral_blood
GSE9692	GSM244508	peripheral_blood
GSE9692	GSM244509	peripheral_blood
GSE9692	GSM244510	peripheral_blood
GSE7307	GSM175789	ovary
GSE7307	GSM175792	mammary
GSE7307	GSM175795	mammary
GSE7307	GSM175810	synovium
GSE7307	GSM175811	synovium
GSE7307	GSM175812	synovium
GSE7307	GSM175881	penis
GSE7307	GSM175905	colon
GSE7307	GSM175908	small_intestine
GSE7307	GSM175911	kidney
GSE7307	GSM175923	prostate
GSE7307	GSM175924	prostate
GSE7307	GSM175925	prostate
GSE7307	GSM175926	prostate
GSE7307	GSM175927	prostate
GSE7307	GSM175928	prostate
GSE7307	GSM175935	heart
GSE7307	GSM175936	spinal
GSE7307	GSM175937	placenta
GSE7307	GSM175938	prostate
GSE7307	GSM175939	salivary
GSE7307	GSM175940	muscle
GSE7307	GSM175941	spleen
GSE7307	GSM175942	testis
GSE7307	GSM175943	stomach
GSE7307	GSM175944	airway
GSE7307	GSM175945	uterus
GSE7307	GSM175946	tongue
GSE7307	GSM175947	small_intestine
GSE7307	GSM175948	epidermal
GSE7307	GSM175949	small_intestine
GSE7307	GSM175950	pancreas
GSE7307	GSM175952	epidermal
GSE7307	GSM175953	tongue
GSE7307	GSM175954	thyroid
GSE7307	GSM175955	prostate
GSE7307	GSM175967	epidermal
GSE7307	GSM175973	thymus
GSE7307	GSM175982	small_intestine
GSE7307	GSM175985	muscle
GSE7307	GSM175993	epidermal
GSE7307	GSM175998	epidermal
GSE7307	GSM176016	vascular
GSE7307	GSM176026	synovium
GSE7307	GSM176030	brain
GSE7307	GSM176031	brain
GSE7307	GSM176032	fallopian_tube
GSE7307	GSM176033	brain
GSE7307	GSM176034	brain
GSE7307	GSM176035	heart
GSE7307	GSM176036	brain
GSE7307	GSM176037	brain
GSE7307	GSM176038	vascular
GSE7307	GSM176039	uterus
GSE7307	GSM176040	uterus
GSE7307	GSM176041	uterus
GSE7307	GSM176043	uterus
GSE7307	GSM176093	uterus
GSE7307	GSM176094	uterus
GSE7307	GSM176095	uterus
GSE7307	GSM176096	uterus
GSE7307	GSM176097	uterus
GSE7307	GSM176098	uterus
GSE7307	GSM176099	uterus
GSE7307	GSM176100	uterus
GSE7307	GSM176101	uterus
GSE7307	GSM176102	uterus
GSE7307	GSM176104	uterus
GSE7307	GSM176106	uterus
GSE7307	GSM176108	uterus
GSE7307	GSM176110	uterus
GSE7307	GSM176112	vascular
GSE7307	GSM176117	epidermal
GSE7307	GSM176141	uterus
GSE7307	GSM176142	uterus
GSE7307	GSM176143	uterus
GSE7307	GSM176144	uterus
GSE7307	GSM176145	uterus
GSE7307	GSM176146	uterus
GSE7307	GSM176228	uterus
GSE7307	GSM176230	uterus
GSE7307	GSM176235	perineum
GSE7307	GSM176237	ovary
GSE7307	GSM176239	fallopian_tube
GSE7307	GSM176243	uterus
GSE7307	GSM176245	uterus
GSE7307	GSM176247	uterus
GSE7307	GSM176249	uterus
GSE7307	GSM176251	uterus
GSE7307	GSM176253	uterus
GSE7307	GSM176254	uterus
GSE7307	GSM176256	uterus
GSE7307	GSM176258	uterus
GSE7307	GSM176260	uterus
GSE7307	GSM176262	thymus
GSE7307	GSM176263	vascular
GSE7307	GSM176264	vascular
GSE7307	GSM176265	small_intestine
GSE7307	GSM176266	small_intestine
GSE7307	GSM176267	epidermal
GSE7307	GSM176268	synovium
GSE7307	GSM176269	synovium
GSE7307	GSM176270	penis
GSE7307	GSM176271	penis
GSE7307	GSM176272	penis
GSE7307	GSM176273	penis
GSE7307	GSM176274	penis
GSE7307	GSM176275	testis
GSE7307	GSM176276	testis
GSE7307	GSM176277	prostate
GSE7307	GSM176278	prostate
GSE7307	GSM176279	urethra
GSE7307	GSM176280	urethra
GSE7307	GSM176290	synovium
GSE7307	GSM176291	synovium
GSE7307	GSM176292	synovium
GSE7307	GSM176293	brain
GSE7307	GSM176294	fallopian_tube
GSE7307	GSM176301	muscle
GSE7307	GSM176310	muscle
GSE7307	GSM176312	muscle
GSE7307	GSM176313	muscle
GSE7307	GSM176315	muscle
GSE7307	GSM176317	muscle
GSE7307	GSM176357	brain
GSE7307	GSM176363	brain
GSE7307	GSM176364	brain
GSE7307	GSM176365	brain
GSE7307	GSM176366	brain
GSE7307	GSM176367	brain
GSE7307	GSM176369	brain
GSE7307	GSM176370	brain
GSE7307	GSM176371	brain
GSE7307	GSM176372	brain
GSE7307	GSM176373	brain
GSE7307	GSM176374	brain
GSE7307	GSM176379	brain
GSE7307	GSM176380	brain
GSE7307	GSM176393	brain
GSE7307	GSM176394	brain
GSE7307	GSM176395	brain
GSE7307	GSM176397	brain
GSE7307	GSM176398	brain
GSE7307	GSM176401	brain
GSE7307	GSM176402	brain
GSE7307	GSM176403	brain
GSE7307	GSM176404	brain
GSE7307	GSM176436	brain
GSE7307	GSM176445	brain
GSE7307	GSM176446	brain
GSE7307	GSM176447	brain
GSE7307	GSM176448	brain
GSE7307	GSM176451	brain
GSE7307	GSM176452	brain
GSE7307	GSM176453	brain
GSE7307	GSM176454	brain

## Sheet: array quantiles
Array quantiles for probes common among the HGU133plus2 and HGU133A platforms
6.44695
6.53316
6.57612
6.6106
6.63541
6.65523
6.67411
6.68964
6.70398
6.71586
6.726
6.73636
6.7461
6.75414
6.76239
6.77126
6.77904
6.78661
6.79395
6.8004
6.80656
6.81358
6.81971
6.82442
6.82899
6.834
6.83966
6.84404
6.84889
6.85523
6.85951
6.86371
6.86834
6.87289
6.87593
6.88003
6.88444
6.88833
6.89276
6.89551
6.89915
6.90234
6.90521
6.90757
6.91079
6.91415
6.91724
6.92099
6.92342
6.92643
6.92994
6.93338
6.93606
6.93861
6.942
6.94436
6.9469
6.94985
6.95289
6.95601
6.95886
6.96081
6.96287
6.96525
6.96687
6.96929
6.97154
6.97394
6.9768
6.97989
6.98233
6.98453
6.98705
6.98846
6.9908
6.99328
6.99485
6.99652
6.99835
6.99983
7.00166
7.00328
7.00593
7.00763
7.00882
7.00998
7.01246
7.01466
7.01672
7.01898
7.02124
7.02285
7.0246
7.02709
7.02904
7.03078
7.03172
7.03353
7.03521
7.03707
7.03896
7.04073
7.04275
7.04491
7.0474
7.04859
7.05019
7.05188
7.05332
7.05495
7.0565
7.0572
7.05885
7.0608
7.06286
7.06426
7.06511
7.0664
7.06795
7.06936
7.07068
7.0722
7.07301
7.07503
7.07759
7.07915
7.08037
7.08139
7.08217
7.08363
7.08537
7.08667
7.0881
7.08922
7.09038
7.09204
7.09315
7.0939
7.09465
7.09588
7.09647
7.09875
7.10001
7.10085
7.10199
7.10373
7.10454
7.10611
7.10727
7.10914
7.11043
7.11206
7.11347
7.11484
7.11581
7.11678
7.11794
7.11964
7.121
7.12206
7.12308
7.1244
7.12585
7.12706
7.12866
7.12999
7.13089
7.13299
7.13394
7.13513
7.13653
7.13772
7.13905
7.14023
7.14133
7.14241
7.14332
7.14451
7.14516
7.14664
7.1476
7.14836
7.14937
7.15132
7.15191
7.15275
7.1538
7.15464
7.15601
7.15648
7.15705
7.1576
7.15831
7.1593
7.16039
7.16119
7.16235
7.16287
7.16362
7.16465
7.16556
7.167
7.16854
7.16925
7.17039
7.17205
7.17267
7.17363
7.17417
7.17529
7.17621
7.17729
7.17801
7.17878
7.17996
7.18109
7.18216
7.18347
7.18379
7.18472
7.18565
7.1864
7.1871
7.18792
7.18912
7.18975
7.1904
7.19171
7.193
7.19384
7.19506
7.19635
7.19744
7.19824
7.19917
7.20027
7.20107
7.20179
7.20222
7.20345
7.20409
7.20485
7.2058
7.20733
7.20823
7.20866
7.20961
7.21081
7.21152
7.21218
7.21278
7.21375
7.21478
7.21562
7.21633
7.21731
7.218
7.21895
7.21961
7.22059
7.22242
7.2233
7.22406
7.22499
7.22568
7.22662
7.22755
7.22841
7.22948
7.23013
7.23072
7.23173
7.23257
7.23334
7.23379
7.23436
7.23506
7.23606
7.23677
7.23761
7.23831
7.23904
7.23959
7.23998
7.24098
7.24134
7.24234
7.24347
7.24434
7.24471
7.24535
7.24616
7.2471
7.24779
7.24841
7.24943
7.25023
7.2513
7.25184
7.2526
7.25339
7.25409
7.25432
7.25523
7.25594
7.25623
7.25703
7.25752
7.25813
7.2589
7.25969
7.26063
7.26083
7.26178
7.26258
7.26297
7.26365
7.26435
7.26479
7.26541
7.26624
7.26679
7.26787
7.26896
7.26963
7.27019
7.27172
7.27248
7.27323
7.27385
7.27425
7.27536
7.27653
7.27704
7.27747
7.2783
7.27879
7.2795
7.28017
7.2809
7.28214
7.28261
7.28296
7.28382
7.28398
7.28456
7.28477
7.28542
7.28608
7.28714
7.2875
7.28796
7.2887
7.28949
7.29
7.2904
7.2906
7.29206
7.29297
7.29363
7.29459
7.29544
7.29586
7.29656
7.29725
7.29752
7.29795
7.29885
7.29913
7.29979
7.30019
7.3014
7.30229
7.30286
7.3034
7.30403
7.30495
7.30563
7.30617
7.30738
7.30776
7.30832
7.30913
7.30965
7.3104
7.311
7.31166
7.31242
7.31358
7.31405
7.31459
7.315
7.31571
7.31646
7.3168
7.31771
7.31812
7.31904
7.3196
7.32046
7.32177
7.32186
7.32229
7.32301
7.32401
7.32477
7.32512
7.32604
7.3265
7.32696
7.32788
7.32864
7.32904
7.32962
7.32982
7.33081
7.33093
7.3314
7.3319
7.33283
7.33364
7.33398
7.33461
7.33496
7.33574
7.33648
7.33681
7.33752
7.3379
7.33891
7.33957
7.3402
7.34059
7.34092
7.34154
7.34185
7.34252
7.34333
7.34401
7.34471
7.34514
7.34587
7.34653
7.34722
7.34738
7.34797
7.34855
7.34898
7.34965
7.34985
7.35039
7.35069
7.35078
7.35088
7.35192
7.35263
7.35297
7.35331
7.35372
7.35423
7.35499
7.3556
7.3563
7.35703
7.35775
7.35788
7.35842
7.35871
7.35911
7.35949
7.35989
7.36056
7.36118
7.3616
7.36215
7.36299
7.36299
7.36371
7.36407
7.36446
7.36471
7.36516
7.36591
7.36619
7.36678
7.3669
7.36786
7.36863
7.3693
7.36969
7.37019
7.371
7.37144
7.37175
7.37236
7.37258
7.37322
7.37369
7.374
7.37422
7.37469
7.37535
7.37613
7.3771
7.37744
7.37842
7.37872
7.37907
7.37929
7.37974
7.3799
7.38055
7.38109
7.38142
7.38169
7.38219
7.38263
7.38317
7.38408
7.38438
7.38464
7.38512
7.38593
7.38662
7.38704
7.38764
7.38859
7.3891
7.38965
7.38976
7.39035
7.39103
7.39195
7.39249
7.39317
7.39437
7.39491
7.39513
7.39561
7.39621
7.39649
7.39692
7.39742
7.39751
7.39786
7.39811
7.3985
7.39861
7.39901
7.39938
7.39966
7.40027
7.40131
7.40179
7.40238
7.40289
7.40354
7.40369
7.40414
7.40471
7.40515
7.40589
7.40631
7.40712
7.40787
7.40836
7.40903
7.4095
7.40972
7.41006
7.41063
7.41121
7.41153
7.4121
7.41249
7.41295
7.41308
7.41384
7.41404
7.41448
7.41525
7.41595
7.41646
7.4167
7.4171
7.41745
7.41776
7.41831
7.41894
7.41942
7.41961
7.42023
7.42077
7.421
7.42128
7.42226
7.42265
7.42327
7.42376
7.42487
7.42513
7.4254
7.42598
7.42631
7.4266
7.42707
7.42726
7.42839
7.42869
7.42926
7.42975
7.42987
7.43115
7.4319
7.43251
7.43333
7.43396
7.43415
7.43458
7.43514
7.4359
7.43622
7.43668
7.43688
7.43737
7.43792
7.43827
7.43917
7.43976
7.44037
7.44101
7.44145
7.44172
7.44203
7.44271
7.44279
7.44366
7.4441
7.44455
7.44477
7.44509
7.44575
7.44642
7.44663
7.44706
7.44773
7.44808
7.44881
7.44921
7.44958
7.44969
7.44997
7.45044
7.45118
7.45169
7.45227
7.45248
7.45281
7.45376
7.45421
7.45431
7.45457
7.45501
7.4555
7.45566
7.4558
7.45628
7.45678
7.45717
7.45738
7.4579
7.45849
7.45872
7.45958
7.46005
7.46024
7.46047
7.46093
7.46125
7.46167
7.46188
7.46242
7.46297
7.46332
7.46341
7.46359
7.46369
7.46391
7.46442
7.46484
7.46532
7.46571
7.46621
7.46644
7.46655
7.46667
7.46779
7.46819
7.46865
7.46909
7.46966
7.46999
7.47045
7.4709
7.47137
7.47183
7.47235
7.47257
7.47339
7.47393
7.47429
7.47476
7.47538
7.47558
7.4757
7.47608
7.47655
7.47668
7.47701
7.47731
7.47768
7.47851
7.47891
7.47902
7.47912
7.47937
7.47959
7.48011
7.48032
7.48063
7.48083
7.4813
7.48166
7.48223
7.48274
7.48292
7.48334
7.48378
7.48411
7.48447
7.48478
7.48524
7.48596
7.48652
7.48674
7.4877
7.48815
7.48842
7.48878
7.48927
7.49035
7.49091
7.49178
7.49209
7.49209
7.49257
7.49268
7.49279
7.49296
7.49335
7.49388
7.49412
7.49435
7.49486
7.49512
7.49522
7.49556
7.49577
7.49601
7.49632
7.49692
7.49705
7.49716
7.49775
7.49796
7.49828
7.49892
7.4991
7.49928
7.4999
7.50011
7.50075
7.50135
7.50175
7.50197
7.50237
7.50259
7.50295
7.50367
7.50379
7.50397
7.50465
7.50502
7.50524
7.50527
7.5061
7.50658
7.50671
7.50703
7.50741
7.50815
7.50877
7.50931
7.50982
7.51029
7.51052
7.51073
7.51097
7.51135
7.51158
7.51191
7.51235
7.5126
7.51279
7.5133
7.51388
7.51415
7.51425
7.51482
7.51502
7.51555
7.51577
7.51655
7.51701
7.51742
7.51765
7.51803
7.51863
7.51946
7.51967
7.5201
7.52035
7.52046
7.52077
7.52117
7.52127
7.52164
7.52229
7.52275
7.52335
7.52377
7.52418
7.52475
7.52499
7.52598
7.52637
7.52679
7.52733
7.5277
7.5277
7.52803
7.5286
7.52925
7.52972
7.53021
7.53075
7.53135
7.53181
7.53181
7.53209
7.53251
7.53285
7.5332
7.53329
7.53403
7.53429
7.53494
7.53528
7.53572
7.53615
7.53656
7.53699
7.53753
7.53753
7.53817
7.53817
7.53868
7.53903
7.53935
7.53935
7.54005
7.54051
7.54072
7.54132
7.54164
7.54198
7.54223
7.54223
7.54248
7.54273
7.54308
7.5433
7.54374
7.54413
7.54434
7.54471
7.54502
7.54544
7.54558
7.54619
7.5467
7.54708
7.5476
7.54789
7.54821
7.54826
7.54866
7.54907
7.54927
7.54985
7.55035
7.55091
7.55091
7.55149
7.55183
7.55233
7.55265
7.55276
7.55304
7.55324
7.55373
7.55404
7.5544
7.55497
7.5556
7.55645
7.55659
7.55682
7.55705
7.55731
7.55769
7.55815
7.5584
7.5584
7.5589
7.5589
7.55899
7.55921
7.55965
7.55988
7.56043
7.56102
7.56147
7.5617
7.56181
7.56198
7.56228
7.56247
7.56307
7.56326
7.56361
7.56392
7.56421
7.56504
7.56538
7.56548
7.56602
7.56647
7.56678
7.56724
7.56735
7.56758
7.56804
7.56836
7.5686
7.56937
7.56956
7.56968
7.57009
7.57057
7.57057
7.57083
7.57125
7.57147
7.57172
7.57192
7.57211
7.57256
7.57275
7.57298
7.5732
7.57376
7.57376
7.57413
7.57458
7.57505
7.57505
7.57536
7.57588
7.57635
7.5765
7.57675
7.57723
7.57766
7.57811
7.57828
7.57872
7.57922
7.57952
7.57986
7.58009
7.5804
7.58061
7.58075
7.58095
7.58117
7.58171
7.58207
7.58228
7.58293
7.5834
7.58416
7.58469
7.58493
7.58542
7.58603
7.58634
7.58676
7.58688
7.58765
7.58785
7.5883
7.58881
7.58916
7.58938
7.5895
7.58984
7.59019
7.59035
7.59092
7.59137
7.5915
7.59182
7.59215
7.59271
7.59284
7.59332
7.59332
7.59353
7.59396
7.59424
7.59446
7.59487
7.59509
7.59528
7.59555
7.59618
7.59629
7.5964
7.59654
7.59664
7.59701
7.59768
7.59812
7.59857
7.59876
7.59891
7.59923
7.59975
7.59995
7.60017
7.60044
7.60068
7.60106
7.60143
7.60166
7.60196
7.60231
7.60281
7.60302
7.60323
7.60332
7.60407
7.60431
7.60446
7.60456
7.60475
7.60507
7.60541
7.60572
7.60595
7.60619
7.60641
7.60684
7.60716
7.60756
7.60763
7.60785
7.60833
7.60905
7.60924
7.60968
7.61001
7.61021
7.61047
7.6107
7.61079
7.61109
7.61134
7.61145
7.61186
7.61199
7.61239
7.61265
7.6131
7.61353
7.6139
7.61411
7.6147
7.61502
7.61533
7.6158
7.6162
7.61652
7.61671
7.61695
7.61695
7.61743
7.61777
7.61789
7.61803
7.61803
7.61842
7.61894
7.61962
7.61975
7.62017
7.6203
7.62044
7.62078
7.62122
7.62166
7.62166
7.62178
7.62202
7.62277
7.62302
7.62334
7.62348
7.62382
7.62406
7.6243
7.62444
7.62489
7.62509
7.62544
7.6257
7.6261
7.62655
7.62677
7.62709
7.6273
7.62822
7.62831
7.62892
7.62927
7.62938
7.62961
7.6298
7.63053
7.63053
7.63098
7.63144
7.63175
7.63204
7.63238
7.63238
7.63266
7.63276
7.63276
7.633
7.63323
7.63359
7.6339
7.63418
7.6346
7.63484
7.63533
7.63544
7.63586
7.63624
7.63676
7.63684
7.63732
7.63794
7.63853
7.63873
7.63883
7.63922
7.63933
7.63961
7.63968
7.63992
7.64064
7.64096
7.64148
7.64193
7.64227
7.64272
7.64282
7.64303
7.6435
7.64363
7.64396
7.64421
7.64478
7.64512
7.64548
7.64567
7.64588
7.64614
7.64614
7.64624
7.64637
7.6472
7.6473
7.64757
7.64766
7.64803
7.64842
7.64864
7.64904
7.64927
7.6497
7.64993
7.65027
7.65048
7.65085
7.65119
7.65198
7.65221
7.6524
7.65253
7.65276
7.65317
7.6534
7.6535
7.65378
7.65378
7.65415
7.65439
7.65461
7.65514
7.65559
7.65589
7.65607
7.65663
7.65728
7.65728
7.65752
7.65765
7.65806
7.65825
7.659
7.65911
7.65924
7.65969
7.65993
7.66022
7.66057
7.66094
7.66132
7.66175
7.66228
7.66255
7.66281
7.66308
7.6633
7.66341
7.66365
7.66395
7.66414
7.66446
7.66478
7.66502
7.66524
7.66582
7.66591
7.66652
7.66672
7.66717
7.66741
7.66766
7.66778
7.66821
7.66848
7.66872
7.66884
7.66896
7.66922
7.66956
7.66956
7.67001
7.67026
7.67048
7.67089
7.67123
7.67182
7.67203
7.67215
7.67235
7.67243
7.67278
7.673
7.67339
7.67412
7.67427
7.67461
7.67497
7.67516
7.67597
7.67597
7.67604
7.67626
7.67659
7.67693
7.67726
7.67762
7.67779
7.67779
7.67795
7.67808
7.67852
7.67863
7.67876
7.67943
7.67955
7.68016
7.68028
7.68051
7.68073
7.68119
7.68151
7.68161
7.6819
7.68265
7.6829
7.68326
7.68394
7.68454
7.68481
7.68506
7.68549
7.68572
7.68594
7.68632
7.68656
7.68695
7.68721
7.68733
7.68766
7.68804
7.68815
7.68848
7.68878
7.68878
7.68952
7.68975
7.68985
7.69008
7.69039
7.69039
7.69069
7.6908
7.69113
7.69113
7.69166
7.69172
7.69185
7.69197
7.69239
7.69271
7.69271
7.69294
7.69317
7.69342
7.69355
7.69399
7.6945
7.69458
7.69481
7.69504
7.69514
7.69544
7.69575
7.69627
7.69664
7.697
7.6971
7.69769
7.69782
7.69797
7.69818
7.6984
7.69904
7.6994
7.6996
7.69993
7.70028
7.70068
7.70154
7.70163
7.70163
7.70213
7.70249
7.70295
7.70328
7.70345
7.70373
7.70384
7.70419
7.70423
7.70445
7.70462
7.7051
7.70532
7.70545
7.70568
7.70602
7.70644
7.70644
7.70644
7.70697
7.7072
7.70765
7.70786
7.70796
7.70846
7.70869
7.70894
7.70906
7.70914
7.70924
7.7097
7.70991
7.71036
7.71052
7.71097
7.71135
7.71147
7.71176
7.71208
7.71233
7.71244
7.71253
7.71304
7.71316
7.71326
7.71339
7.71379
7.71413
7.71429
7.71429
7.71456
7.71456
7.71464
7.71473
7.71473
7.71486
7.71525
7.71587
7.71609
7.71625
7.71667
7.71667
7.71698
7.71737
7.71758
7.71758
7.71758
7.71758
7.71775
7.71822
7.71852
7.71894
7.71894
7.71906
7.71928
7.71943
7.7198
7.72037
7.72037
7.72063
7.7212
7.72145
7.72158
7.72178
7.72222
7.72261
7.72298
7.72319
7.72342
7.72368
7.72403
7.72425
7.7244
7.72503
7.72521
7.72521
7.7253
7.7253
7.72576
7.72576
7.72597
7.72606
7.72643
7.7267
7.72706
7.72752
7.72813
7.72825
7.72849
7.72867
7.729
7.72917
7.72966
7.73021
7.73073
7.73141
7.73159
7.73216
7.73238
7.73251
7.73277
7.73295
7.73369
7.73381
7.73436
7.73525
7.73558
7.73576
7.73608
7.73632
7.73717
7.7374
7.73759
7.73772
7.73772
7.73793
7.73829
7.73854
7.73897
7.73921
7.73947
7.73968
7.73991
7.74028
7.74044
7.74087
7.74097
7.74111
7.74111
7.74148
7.74183
7.74222
7.74222
7.74233
7.74242
7.74253
7.74253
7.74263
7.7428
7.74342
7.74352
7.74413
7.74457
7.74494
7.74494
7.74505
7.74515
7.74519
7.74564
7.74582
7.74611
7.74648
7.74696
7.74707
7.7473
7.74765
7.74781
7.74801
7.74823
7.74853
7.74905
7.74929
7.74942
7.74973
7.74999
7.75035
7.75046
7.75046
7.75068
7.7512
7.75153
7.75153
7.75168
7.75177
7.75196
7.75208
7.75248
7.75272
7.75343
7.75386
7.75427
7.7545
7.75474
7.75501
7.75512
7.75525
7.75548
7.75572
7.75613
7.7565
7.7565
7.75688
7.75723
7.75735
7.75752
7.75784
7.75804
7.75883
7.75942
7.75957
7.7598
7.76006
7.76029
7.76029
7.7604
7.76079
7.76137
7.76165
7.76187
7.76211
7.76253
7.76276
7.76295
7.76295
7.76295
7.76299
7.76319
7.76343
7.76366
7.76397
7.7644
7.76479
7.76495
7.76528
7.7654
7.76581
7.76581
7.76591
7.76595
7.76613
7.76642
7.76673
7.76704
7.76704
7.76704
7.76766
7.76806
7.76843
7.76868
7.76936
7.76936
7.76959
7.76959
7.76959
7.76969
7.7702
7.77032
7.77045
7.77101
7.7715
7.77188
7.77208
7.77221
7.77231
7.77246
7.77277
7.77307
7.77352
7.77352
7.77352
7.77352
7.77396
7.7742
7.77424
7.77451
7.77462
7.77497
7.77521
7.77573
7.77602
7.7761
7.77643
7.77664
7.77675
7.77706
7.77752
7.77767
7.77782
7.7783
7.77851
7.77864
7.77912
7.77947
7.77975
7.77996
7.78033
7.78033
7.78042
7.78068
7.78112
7.78127
7.78127
7.78139
7.78154
7.78188
7.78208
7.78231
7.78281
7.78316
7.78345
7.78357
7.78378
7.78391
7.78391
7.78427
7.78487
7.78487
7.78487
7.785
7.78514
7.78525
7.78561
7.78568
7.7858
7.7859
7.78627
7.78648
7.78689
7.78701
7.78723
7.78758
7.78775
7.78814
7.7885
7.7888
7.7888
7.78918
7.78932
7.78932
7.78944
7.78979
7.79013
7.79037
7.79037
7.79037
7.79054
7.79091
7.79117
7.7913
7.79157
7.79194
7.79262
7.79283
7.79297
7.79364
7.79394
7.79423
7.79449
7.79486
7.79498
7.79516
7.79538
7.79563
7.79577
7.79577
7.79599
7.79636
7.79642
7.79652
7.79689
7.79738
7.79738
7.7977
7.7977
7.79818
7.79818
7.79839
7.79851
7.79866
7.79878
7.79901
7.79909
7.79935
7.7999
7.8
7.80023
7.80071
7.80102
7.80135
7.80135
7.80147
7.80147
7.80157
7.80157
7.80217
7.80229
7.80269
7.80324
7.80324
7.80359
7.80359
7.80381
7.8043
7.80458
7.80458
7.80482
7.80491
7.80491
7.80517
7.80527
7.80573
7.80599
7.80628
7.80628
7.80677
7.80697
7.8071
7.8071
7.80748
7.80761
7.80799
7.80821
7.80833
7.80842
7.80858
7.80892
7.80892
7.80921
7.80935
7.80963
7.80997
7.81034
7.81079
7.8109
7.81099
7.81122
7.81148
7.81159
7.81168
7.81192
7.81212
7.81212
7.81231
7.8128
7.81294
7.81366
7.81377
7.81399
7.81411
7.81439
7.81511
7.81533
7.81553
7.81571
7.81612
7.81623
7.81681
7.81716
7.81738
7.81762
7.81826
7.81838
7.81848
7.81861
7.81875
7.8191
7.81973
7.81988
7.82015
7.82024
7.82055
7.82055
7.8208
7.8213
7.8214
7.82173
7.82187
7.8221
7.82223
7.82223
7.82271
7.82283
7.82305
7.82318
7.8233
7.82342
7.82361
7.82361
7.82407
7.8242
7.82435
7.82447
7.82482
7.8252
7.82542
7.82577
7.8261
7.82627
7.82641
7.82675
7.82692
7.82704
7.82724
7.82724
7.82773
7.82814
7.82814
7.82877
7.82887
7.82946
7.8296
7.8296
7.83011
7.83023
7.83052
7.83064
7.83077
7.83098
7.83138
7.83171
7.83187
7.83187
7.83195
7.83229
7.83266
7.83305
7.83331
7.83358
7.83382
7.83382
7.83382
7.83382
7.83419
7.83419
7.83419
7.83454
7.83454
7.83479
7.8352
7.83545
7.8361
7.83657
7.83693
7.83717
7.83728
7.83761
7.83761
7.83773
7.83786
7.83786
7.83798
7.83824
7.83864
7.83887
7.83896
7.83906
7.8392
7.8399
7.84017
7.84041
7.84081
7.84091
7.84138
7.84152
7.84204
7.84204
7.8422
7.84233
7.84278
7.84278
7.8429
7.8429
7.84304
7.8433
7.84354
7.84354
7.84354
7.84354
7.84354
7.84415
7.84415
7.84462
7.84462
7.84485
7.84489
7.84502
[truncated: 245,901+ more rows]

## Sheet: row effects
Row effects for probesets common among the HGU133plus2 and HGU133A platforms
Probeset	Probe number	Row effect
1007_s_at	0	8.04228
1007_s_at	1	6.9725
1007_s_at	2	8.75798
1007_s_at	3	4.55001
1007_s_at	4	7.8386
1007_s_at	5	8.55517
1007_s_at	6	9.93821
1007_s_at	7	9.80642
1007_s_at	8	9.45204
1007_s_at	9	7.91376
1007_s_at	10	7.79446
1007_s_at	11	5.87361
1007_s_at	12	6.31484
1007_s_at	13	4.73638
1007_s_at	14	8.42283
1007_s_at	15	5.7999
1007_s_at	16	7.7252
1007_s_at	17	5.03754
1007_s_at	18	4.98869
1007_s_at	19	8.65599
1053_at	0	5.05276
1053_at	1	8.20449
1053_at	2	9.78755
1053_at	3	9.53695
1053_at	4	9.66161
1053_at	5	4.74934
1053_at	6	6.35167
1053_at	7	7.51454
1053_at	8	9.18731
1053_at	9	8.64281
1053_at	10	9.19034
1053_at	11	8.80293
1053_at	12	7.90861
1053_at	13	7.4406
1053_at	14	7.94587
1053_at	15	6.31193
1053_at	16	7.3373
1053_at	17	10.1704
1053_at	18	9.06448
1053_at	19	9.8854
117_at	0	7.87433
117_at	1	9.02842
117_at	2	10.013
117_at	3	8.21868
117_at	4	5.51544
117_at	5	6.37725
117_at	6	7.44453
117_at	7	8.12557
117_at	8	8.27244
117_at	9	7.84812
117_at	10	7.78822
117_at	11	7.61223
117_at	12	9.35793
117_at	13	10.4999
117_at	14	8.55819
117_at	15	5.1605
117_at	16	6.00371
117_at	17	6.08573
117_at	18	8.88763
117_at	19	5.44694
121_at	0	8.8693
121_at	1	9.79449
121_at	2	9.52157
121_at	3	9.51295
121_at	4	5.85564
121_at	5	9.07339
121_at	6	10.1685
121_at	7	9.10841
121_at	8	6.78027
121_at	9	8.21456
121_at	10	11.3955
121_at	11	10.5563
121_at	12	8.54462
121_at	13	9.22974
121_at	14	8.02401
121_at	15	9.71291
121_at	16	10.4114
121_at	17	6.99624
121_at	18	7.03002
121_at	19	10.3948
1255_g_at	0	4.31113
1255_g_at	1	8.68846
1255_g_at	2	10.9117
1255_g_at	3	9.31736
1255_g_at	4	9.47085
1255_g_at	5	10.1447
1255_g_at	6	11.1176
1255_g_at	7	10.3711
1255_g_at	8	9.10325
1255_g_at	9	10.1044
1255_g_at	10	10.3734
1255_g_at	11	10.6899
1255_g_at	12	8.86246
1255_g_at	13	9.05938
1255_g_at	14	10.5453
1255_g_at	15	7.49287
1255_g_at	16	6.30389
1255_g_at	17	8.06693
1255_g_at	18	7.92483
1255_g_at	19	5.38308
1294_at	0	11.1575
1294_at	1	11.7601
1294_at	2	8.57267
1294_at	3	9.10861
1294_at	4	10.3172
1294_at	5	9.74195
1294_at	6	9.94516
1294_at	7	8.74827
1294_at	8	6.53623
1294_at	9	10.0971
1294_at	10	9.67773
1294_at	11	10.4556
1294_at	12	11.1852
1294_at	13	9.962
1294_at	14	10.0821
1294_at	15	11.5287
1294_at	16	9.50892
1294_at	17	11.1349
1294_at	18	10.7029
1294_at	19	8.84936
1316_at	0	10.4935
1316_at	1	11.8336
1316_at	2	11.8332
1316_at	3	11.5385
1316_at	4	10.4984
1316_at	5	11.5935
1316_at	6	12.4303
1316_at	7	12.3705
1316_at	8	12.4885
1316_at	9	12.7912
1316_at	10	12.8095
1316_at	11	12.0407
1316_at	12	11.7933
1316_at	13	11.1212
1316_at	14	11.3084
1316_at	15	11.1806
1316_at	16	11.6938
1316_at	17	12.0146
1316_at	18	12.0848
1316_at	19	11.7291
1320_at	0	13.9635
1320_at	1	13.1048
1320_at	2	10.7796
1320_at	3	12.0878
1320_at	4	13.5653
1320_at	5	13.1266
1320_at	6	12.8892
1320_at	7	11.382
1320_at	8	12.6838
1320_at	9	13.0339
1320_at	10	13.6551
1320_at	11	12.5518
1320_at	12	10.5735
1320_at	13	13.1874
1320_at	14	13.2718
1320_at	15	13.3109
1320_at	16	10.4961
1320_at	17	11.9769
1320_at	18	12.0489
1320_at	19	12.2792
1405_i_at	0	13.2682
1405_i_at	1	11.7915
1405_i_at	2	13.997
1405_i_at	3	13.9959
1405_i_at	4	13.8237
1405_i_at	5	12.9043
1405_i_at	6	13.8427
1405_i_at	7	13.3129
1405_i_at	8	12.7975
1405_i_at	9	12.0869
1405_i_at	10	12.7005
1405_i_at	11	13.3392
1405_i_at	12	13.4044
1405_i_at	13	12.3875
1405_i_at	14	13.2671
1405_i_at	15	13.5269
1405_i_at	16	12.7532
1405_i_at	17	8.09754
1405_i_at	18	13.0098
1405_i_at	19	10.1389
1431_at	0	4.05542
1431_at	1	4.41276
1431_at	2	5.23379
1431_at	3	3.26875
1431_at	4	3.17109
1431_at	5	3.72373
1431_at	6	3.92576
1431_at	7	3.26186
1431_at	8	6.26649
1431_at	9	7.94128
1431_at	10	3.54262
1431_at	11	3.87312
1431_at	12	3.59569
1431_at	13	3.39018
1431_at	14	3.23563
1431_at	15	3.21147
1431_at	16	3.57522
1431_at	17	3.22695
1431_at	18	3.1465
1431_at	19	3.76154
1438_at	0	3.37937
1438_at	1	3.23108
1438_at	2	3.19006
1438_at	3	3.31794
1438_at	4	3.68993
1438_at	5	3.2907
1438_at	6	3.6454
1438_at	7	3.52382
1438_at	8	8.517
1438_at	9	5.4415
1438_at	10	7.79365
1438_at	11	3.37115
1438_at	12	3.22017
1438_at	13	6.47637
1438_at	14	4.06344
1438_at	15	3.2007
1438_at	16	3.4489
1438_at	17	4.48624
1438_at	18	3.90238
1438_at	19	3.38713
1487_at	0	4.96817
1487_at	1	4.92319
1487_at	2	3.65243
1487_at	3	3.43157
1487_at	4	3.49103
1487_at	5	3.46538
1487_at	6	3.35594
1487_at	7	3.53879
1487_at	8	3.26829
1487_at	9	3.69913
1487_at	10	3.28145
1487_at	11	4.13773
1487_at	12	3.63702
1487_at	13	4.96879
1487_at	14	4.67858
1487_at	15	3.36813
1487_at	16	3.03583
1487_at	17	3.05372
1487_at	18	3.97896
1487_at	19	3.12852
1494_f_at	0	3.17316
1494_f_at	1	4.85497
1494_f_at	2	5.53845
1494_f_at	3	3.34728
1494_f_at	4	3.47667
1494_f_at	5	3.35741
1494_f_at	6	3.35565
1494_f_at	7	3.13711
1494_f_at	8	3.83062
1494_f_at	9	3.16174
1494_f_at	10	4.56953
1494_f_at	11	3.07311
1494_f_at	12	3.20522
1494_f_at	13	3.85578
1494_f_at	14	3.3631
1494_f_at	15	3.33431
1494_f_at	16	3.30577
1494_f_at	17	3.35295
1494_f_at	18	3.58402
1494_f_at	19	3.44487
1598_g_at	0	4.00127
1598_g_at	1	5.02743
1598_g_at	2	4.85475
1598_g_at	3	6.00233
1598_g_at	4	3.11174
1598_g_at	5	3.19882
1598_g_at	6	3.36427
1598_g_at	7	3.47614
1598_g_at	8	4.89356
1598_g_at	9	4.18474
1598_g_at	10	3.98035
1598_g_at	11	3.1954
1598_g_at	12	3.2889
1598_g_at	13	3.58761
1598_g_at	14	3.23227
1598_g_at	15	3.39146
1598_g_at	16	3.93483
1598_g_at	17	5.09573
1598_g_at	18	6.72802
1598_g_at	19	8.6783
160020_at	0	3.13995
160020_at	1	3.08401
160020_at	2	3.24929
160020_at	3	3.45971
160020_at	4	3.41463
160020_at	5	3.57535
160020_at	6	2.99488
160020_at	7	5.43277
160020_at	8	6.29849
160020_at	9	6.81947
160020_at	10	5.95926
160020_at	11	6.61055
160020_at	12	4.04818
160020_at	13	3.31881
160020_at	14	3.22409
160020_at	15	3.33082
160020_at	16	3.27532
160020_at	17	3.42543
160020_at	18	3.51808
160020_at	19	3.47071
1729_at	0	3.24066
1729_at	1	3.40697
1729_at	2	3.62206
1729_at	3	3.32288
1729_at	4	3.36786
1729_at	5	3.29057
1729_at	6	4.45606
1729_at	7	5.04644
1729_at	8	4.38014
1729_at	9	4.26198
1729_at	10	3.63927
1729_at	11	3.44187
1729_at	12	3.42572
1729_at	13	3.2049
1729_at	14	5.20655
1729_at	15	6.3465
1729_at	16	3.66226
1729_at	17	3.41174
1729_at	18	3.25096
1729_at	19	3.836
1773_at	0	3.2686
1773_at	1	3.95264
1773_at	2	5.53103
1773_at	3	3.19804
1773_at	4	3.37602
1773_at	5	3.14697
1773_at	6	3.98779
1773_at	7	4.24033
1773_at	8	3.76134
1773_at	9	3.44239
1773_at	10	3.11041
1773_at	11	5.30223
1773_at	12	4.92993
1773_at	13	5.21071
1773_at	14	9.5655
1773_at	15	3.11656
1773_at	16	3.44998
1773_at	17	3.27524
1773_at	18	3.18158
1773_at	19	3.05465
177_at	0	6.25595
177_at	1	7.93631
177_at	2	5.60374
177_at	3	6.10043
177_at	4	5.99369
177_at	5	3.55496
177_at	6	3.6959
177_at	7	7.1885
177_at	8	3.07057
177_at	9	4.42534
177_at	10	3.81141
177_at	11	5.6621
177_at	12	6.49027
177_at	13	4.19241
177_at	14	6.39182
177_at	15	5.41171
177_at	16	6.23706
177_at	17	8.10159
177_at	18	6.43207
177_at	19	3.78836
179_at	0	3.35319
179_at	1	7.51563
179_at	2	3.0719
179_at	3	3.34117
179_at	4	3.30314
179_at	5	3.23726
179_at	6	4.01135
179_at	7	3.81447
179_at	8	3.98194
179_at	9	3.67742
179_at	10	4.95013
179_at	11	3.6049
179_at	12	6.40761
179_at	13	4.66755
179_at	14	6.10126
179_at	15	5.27144
179_at	16	3.95615
179_at	17	3.66812
179_at	18	3.88296
179_at	19	3.18682
1861_at	0	3.63078
1861_at	1	3.30085
1861_at	2	3.56672
1861_at	3	5.19579
1861_at	4	3.47202
1861_at	5	3.49961
1861_at	6	3.915
1861_at	7	3.50568
1861_at	8	3.09918
1861_at	9	3.70305
1861_at	10	4.00682
1861_at	11	3.14167
1861_at	12	4.25105
1861_at	13	8.8351
1861_at	14	3.24875
1861_at	15	3.3312
1861_at	16	3.38164
1861_at	17	3.18272
1861_at	18	3.32846
1861_at	19	4.98083
200000_s_at	0	5.04166
200000_s_at	1	4.90896
200000_s_at	2	4.65969
200000_s_at	3	3.96892
200000_s_at	4	8.99375
200000_s_at	5	3.46536
200000_s_at	6	3.39986
200000_s_at	7	3.55548
200000_s_at	8	3.9712
200000_s_at	9	3.68033
200000_s_at	10	3.46959
200000_s_at	11	3.44067
200000_s_at	12	4.02475
200000_s_at	13	4.07725
200000_s_at	14	4.66095
200000_s_at	15	6.8539
200000_s_at	16	4.90394
200000_s_at	17	3.98342
200000_s_at	18	5.1901
200000_s_at	19	8.72329
200001_at	0	3.14941
200001_at	1	3.0666
200001_at	2	3.53126
200001_at	3	5.52153
200001_at	4	3.96822
200001_at	5	4.42085
200001_at	6	2.97704
200001_at	7	3.06652
200001_at	8	3.6319
200001_at	9	4.27616
200001_at	10	3.29967
200001_at	11	3.60365
200001_at	12	4.71714
200001_at	13	3.39842
200001_at	14	3.35006
200001_at	15	3.82461
200001_at	16	3.74328
200001_at	17	6.15515
200001_at	18	3.44202
200001_at	19	6.23151
200002_at	0	3.11736
200002_at	1	3.12714
200002_at	2	3.4887
200002_at	3	3.80183
200002_at	4	3.75009
200002_at	5	3.93224
200002_at	6	3.87277
200002_at	7	3.70017
200002_at	8	3.31335
200002_at	9	3.36756
200002_at	10	3.7833
200002_at	11	3.703
200002_at	12	5.17842
200002_at	13	3.3423
200002_at	14	3.82262
200002_at	15	3.88007
200002_at	16	4.22739
200002_at	17	3.15959
200002_at	18	3.94196
200002_at	19	3.76591
200003_s_at	0	4.75856
200003_s_at	1	3.20728
200003_s_at	2	3.08925
200003_s_at	3	3.04322
200003_s_at	4	3.16999
200003_s_at	5	3.77252
200003_s_at	6	4.0803
200003_s_at	7	3.08694
200003_s_at	8	3.38484
200003_s_at	9	3.06039
200003_s_at	10	3.08653
200003_s_at	11	3.43558
200003_s_at	12	3.08899
200003_s_at	13	8.17606
200003_s_at	14	3.27766
200003_s_at	15	4.06648
200003_s_at	16	3.44271
200003_s_at	17	3.17346
200003_s_at	18	4.10719
200003_s_at	19	3.37628
200004_at	0	8.08695
200004_at	1	6.14068
200004_at	2	9.65958
200004_at	3	9.63517
200004_at	4	9.75298
200004_at	5	9.6991
200004_at	6	6.45363
200004_at	7	6.60269
200004_at	8	7.48095
200004_at	9	7.72563
200004_at	10	8.54818
200005_at	0	8.42717
200005_at	1	7.77128
200005_at	2	9.87227
200005_at	3	9.2546
200005_at	4	8.62928
200005_at	5	8.6895
200005_at	6	8.14821
200005_at	7	8.52763
200005_at	8	9.46328
200005_at	9	8.14735
200005_at	10	7.53789
200006_at	0	9.96192
200006_at	1	10.2356
200006_at	2	8.69818
200006_at	3	8.72773
200006_at	4	7.81144
200006_at	5	8.66942
200006_at	6	7.31857
200006_at	7	8.58232
200006_at	8	8.42349
200006_at	9	8.56919
200006_at	10	7.8007
200007_at	0	9.52687
200007_at	1	9.80348
200007_at	2	9.37236
200007_at	3	10.6496
200007_at	4	9.60301
200007_at	5	9.77433
200007_at	6	9.91994
200007_at	7	10.0957
200007_at	8	8.68276
200007_at	9	8.57253
200007_at	10	10.0352
200008_s_at	0	9.36657
200008_s_at	1	9.1578
200008_s_at	2	10.1879
200008_s_at	3	10.7651
200008_s_at	4	11.3279
200008_s_at	5	10.6544
200008_s_at	6	9.76646
200008_s_at	7	10.483
200008_s_at	8	9.91864
200008_s_at	9	8.03951
200008_s_at	10	8.74816
200009_at	0	10.7522
200009_at	1	11.7684
200009_at	2	11.6118
200009_at	3	11.7348
200009_at	4	11.5931
200009_at	5	12.554
200009_at	6	12.4429
200009_at	7	13.0597
200009_at	8	12.9278
200009_at	9	11.7495
200009_at	10	11.4238
200010_at	0	12.0708
200010_at	1	12.1083
200010_at	2	12.0065
200010_at	3	11.6863
200010_at	4	11.8484
200010_at	5	12.416
200010_at	6	11.7685
200010_at	7	11.842
200010_at	8	12.7124
200010_at	9	12.4981
200010_at	10	11.4607
200011_s_at	0	12.9739
200011_s_at	1	13.6651
200011_s_at	2	13.3287
200011_s_at	3	12.5825
200011_s_at	4	13.5368
200011_s_at	5	13.4833
200011_s_at	6	13.6399
200011_s_at	7	13.4628
200011_s_at	8	13.7146
200011_s_at	9	13.2617
200011_s_at	10	13.395
200012_x_at	0	13.6678
200012_x_at	1	12.9932
200012_x_at	2	13.5675
200012_x_at	3	13.4248
200012_x_at	4	14.1934
200012_x_at	5	13.3445
200012_x_at	6	13.3384
200012_x_at	7	13.9931
200012_x_at	8	13.561
200012_x_at	9	13.7649
200012_x_at	10	14.2113
200013_at	0	5.37328
200013_at	1	3.44845
200013_at	2	4.32089
200013_at	3	3.27623
200013_at	4	3.37496
200013_at	5	4.03055
200013_at	6	3.19734
200013_at	7	3.67418
200013_at	8	3.55425
200013_at	9	3.38038
200013_at	10	3.20396
200014_s_at	0	3.27583
200014_s_at	1	3.18569
200014_s_at	2	3.10616
200014_s_at	3	4.60301
200014_s_at	4	3.36404
200014_s_at	5	3.42779
200014_s_at	6	3.15134
200014_s_at	7	3.24995
200014_s_at	8	3.26842
200014_s_at	9	3.19431
200014_s_at	10	3.53067
200015_s_at	0	3.26959
200015_s_at	1	3.2656
200015_s_at	2	3.55713
200015_s_at	3	3.34676
200015_s_at	4	3.24118
200015_s_at	5	4.00773
200015_s_at	6	3.31446
200015_s_at	7	3.23705
200015_s_at	8	3.18525
200015_s_at	9	3.23404
200015_s_at	10	3.37803
200016_x_at	0	4.88276
200016_x_at	1	3.33562
200016_x_at	2	3.44811
200016_x_at	3	3.32668
200016_x_at	4	3.2526
200016_x_at	5	3.29851
200016_x_at	6	3.29847
200016_x_at	7	3.77263
200016_x_at	8	3.31222
200016_x_at	9	3.32221
200016_x_at	10	3.25261
200017_at	0	3.43271
200017_at	1	3.12284
200017_at	2	4.05846
200017_at	3	3.4505
200017_at	4	3.38986
200017_at	5	3.55759
200017_at	6	3.30562
200017_at	7	3.04186
200017_at	8	3.68795
200017_at	9	3.54511
200017_at	10	3.4834
200018_at	0	3.59622
200018_at	1	4.20093
200018_at	2	3.60272
200018_at	3	3.28823
200018_at	4	3.38593
200018_at	5	3.50028
200018_at	6	3.99017
200018_at	7	3.48075
200018_at	8	3.29037
200018_at	9	5.69239
200018_at	10	5.11865
200019_s_at	0	3.32271
200019_s_at	1	3.29126
200019_s_at	2	3.30324
200019_s_at	3	3.26485
200019_s_at	4	4.84704
200019_s_at	5	4.76786
200019_s_at	6	3.18585
200019_s_at	7	3.25826
200019_s_at	8	3.28402
200019_s_at	9	3.24935
200019_s_at	10	3.39817
200020_at	0	3.72836
200020_at	1	3.26174
200020_at	2	3.26528
200020_at	3	4.04648
200020_at	4	4.14085
200020_at	5	3.90729
200020_at	6	3.45671
200020_at	7	4.76728
200020_at	8	3.22549
200020_at	9	3.64892
200020_at	10	3.83038
200021_at	0	7.63973
200021_at	1	5.61614
200021_at	2	6.51983
200021_at	3	3.71925
200021_at	4	4.6697
200021_at	5	6.14419
200021_at	6	3.62662
200021_at	7	3.3125
200021_at	8	3.59756
200021_at	9	3.38714
200021_at	10	3.46384
200022_at	0	5.01958
200022_at	1	4.07752
200022_at	2	3.81028
200022_at	3	3.59329
200022_at	4	3.66122
200022_at	5	3.98025
200022_at	6	4.24831
200022_at	7	4.03843
200022_at	8	6.02634
200022_at	9	4.0558
200022_at	10	3.88732
200023_s_at	0	3.39165
200023_s_at	1	5.24837
200023_s_at	2	3.40109
200023_s_at	3	3.5902
200023_s_at	4	5.63145
200023_s_at	5	3.59479
200023_s_at	6	5.45834
200023_s_at	7	6.55184
200023_s_at	8	3.56276
200023_s_at	9	3.49161
200023_s_at	10	9.95918
200024_at	0	3.47175
200024_at	1	4.68688
200024_at	2	4.15486
200024_at	3	4.41393
200024_at	4	3.68916
200024_at	5	3.29646
200024_at	6	3.5391
200024_at	7	5.70358
200024_at	8	4.96877
200024_at	9	4.18175
200024_at	10	3.86583
200025_s_at	0	5.00481
200025_s_at	1	3.24688
200025_s_at	2	4.40186
200025_s_at	3	5.6254
200025_s_at	4	5.50368
200025_s_at	5	4.01737
200025_s_at	6	7.18873
200025_s_at	7	7.30786
200025_s_at	8	5.57145
200025_s_at	9	3.57151
200025_s_at	10	3.72079
200025_s_at	11	3.7951
200025_s_at	12	3.96236
200025_s_at	13	3.14242
200025_s_at	14	3.31267
200025_s_at	15	5.01241
200025_s_at	16	3.54338
200025_s_at	17	3.13525
200025_s_at	18	4.86224
200025_s_at	19	3.10398
200026_at	0	6.96987
200026_at	1	5.2998
200026_at	2	7.24574
200026_at	3	6.18852
200026_at	4	7.33045
200026_at	5	7.87919
200026_at	6	7.25775
200026_at	7	9.84448
200026_at	8	6.5596
200026_at	9	6.62067
200026_at	10	7.54726
200026_at	11	8.94836
200026_at	12	4.37805
200026_at	13	5.95858
200026_at	14	3.61869
200026_at	15	3.57217
200026_at	16	3.82712
200026_at	17	4.23425
200026_at	18	6.977
200026_at	19	6.19
200027_at	0	3.96246
200027_at	1	6.09969
200027_at	2	7.42113
200027_at	3	5.3771
200027_at	4	6.94627
200027_at	5	4.97243
200027_at	6	5.64556
200027_at	7	8.72556
200027_at	8	6.24901
200027_at	9	4.83934
200027_at	10	3.53562
200027_at	11	6.06489
200027_at	12	6.08489
200027_at	13	4.58151
200027_at	14	4.04135
200027_at	15	4.40087
200027_at	16	3.17648
200027_at	17	6.4196
200027_at	18	3.69492
200027_at	19	4.18776
200028_s_at	0	5.11952
200028_s_at	1	6.50328
200028_s_at	2	8.74975
200028_s_at	3	6.23421
200028_s_at	4	9.68564
200028_s_at	5	5.00381
200028_s_at	6	9.45458
200028_s_at	7	7.38123
200028_s_at	8	4.63929
200028_s_at	9	9.00273
200028_s_at	10	7.7684
200028_s_at	11	9.46439
200028_s_at	12	8.10544
200028_s_at	13	8.2039
200028_s_at	14	3.35932
200028_s_at	15	4.02219
200028_s_at	16	8.42118
200028_s_at	17	6.57004
200028_s_at	18	9.5667
200028_s_at	19	10.0293
200029_at	0	11.1301
200029_at	1	9.12974
200029_at	2	9.81465
200029_at	3	10.0476
200029_at	4	9.20109
200029_at	5	6.97277
200029_at	6	9.99223
200029_at	7	11.0143
200029_at	8	8.17481
200029_at	9	10.1245
200029_at	10	7.62079
200029_at	11	8.12721
200029_at	12	8.32916
200029_at	13	9.266
200029_at	14	11.6797
200029_at	15	8.86411
200029_at	16	11.227
200029_at	17	9.15221
200029_at	18	10.5478
200029_at	19	9.74836
200030_s_at	0	9.425
200030_s_at	1	10.8038
200030_s_at	2	10.9469
200030_s_at	3	11.5224
200030_s_at	4	6.07357
200030_s_at	5	8.37209
200030_s_at	6	10.3958
200030_s_at	7	8.09778
200030_s_at	8	8.29396
200030_s_at	9	10.9456
200030_s_at	10	7.19777
200030_s_at	11	6.98223
200030_s_at	12	7.79147
200030_s_at	13	6.16551
200030_s_at	14	7.62678
200030_s_at	15	7.8514
200030_s_at	16	6.99317
200030_s_at	17	7.14249
200030_s_at	18	4.36783
200030_s_at	19	7.02479
200031_s_at	0	7.73099
200031_s_at	1	7.81065
200031_s_at	2	11.0167
200031_s_at	3	10.2237
200031_s_at	4	7.34127
200031_s_at	5	7.67717
200031_s_at	6	5.76255
200031_s_at	7	6.65366
200031_s_at	8	10.5816
200031_s_at	9	8.81394
200031_s_at	10	8.10208
200031_s_at	11	7.66214
200031_s_at	12	7.34886
200031_s_at	13	9.87697
200031_s_at	14	6.99354
200031_s_at	15	8.32439
200031_s_at	16	9.85118
200031_s_at	17	8.68494
200031_s_at	18	7.60418
200031_s_at	19	5.47035
200032_s_at	0	12.0209
200032_s_at	1	10.4252
200032_s_at	2	11.2326
200032_s_at	3	9.05772
200032_s_at	4	12.5289
200032_s_at	5	12.2169
200032_s_at	6	11.5664
200032_s_at	7	9.11308
200032_s_at	8	10.8083
200032_s_at	9	12.4215
200032_s_at	10	12.3413
200032_s_at	11	12.2424
200032_s_at	12	11.3537
200032_s_at	13	11.6363
200032_s_at	14	12.0179
200032_s_at	15	11.1302
200032_s_at	16	12.0453
200032_s_at	17	11.9744
200032_s_at	18	12.0999
200032_s_at	19	9.16853
200033_at	0	12.5593
200033_at	1	12.5984
200033_at	2	11.7815
200033_at	3	12.027
200033_at	4	12.0392
200033_at	5	10.912
200033_at	6	9.95145
200033_at	7	11.9238
200033_at	8	11.9559
200033_at	9	11.1386
200033_at	10	12.7785
200033_at	11	12.0841
200033_at	12	10.3267
200033_at	13	12.3619
200033_at	14	13.0536
200033_at	15	12.13
200033_at	16	12.0287
200033_at	17	13.5214
200033_at	18	13.1453
200033_at	19	10.8286
200034_s_at	0	12.8006
200034_s_at	1	12.7044
200034_s_at	2	13.2024
200034_s_at	3	13.0045
200034_s_at	4	12.934
200034_s_at	5	12.2715
200034_s_at	6	12.3345
200034_s_at	7	11.6982
200034_s_at	8	12.2129
200034_s_at	9	11.833
200034_s_at	10	12.706
200034_s_at	11	11.809
200034_s_at	12	12.4024
200034_s_at	13	12.3091
200034_s_at	14	12.6649
200034_s_at	15	13.3676
200034_s_at	16	11.1933
200034_s_at	17	13.8261
200034_s_at	18	14.1612
200034_s_at	19	10.933
200035_at	0	11.2141
200035_at	1	10.4319
200035_at	2	10.4674
200035_at	3	10.0439
200035_at	4	10.766
200035_at	5	12.6817
200035_at	6	10.2475
200035_at	7	11.3304
200035_at	8	11.3179
200035_at	9	11.6615
200035_at	10	11.1378
200035_at	11	12.4289
200035_at	12	11.4118
200035_at	13	12.5157
200035_at	14	12.0134
200035_at	15	11.9455
200035_at	16	10.3734
200035_at	17	11.419
200035_at	18	11.3874
200035_at	19	12.5254
200036_s_at	0	11.3557
200036_s_at	1	13.0766
200036_s_at	2	10.3547
200036_s_at	3	9.77395
200036_s_at	4	12.0979
200036_s_at	5	11.5422
200036_s_at	6	12.2713
200036_s_at	7	12.0115
200036_s_at	8	12.0066
200036_s_at	9	12.7059
200036_s_at	10	11.5176
200036_s_at	11	13.6946
200036_s_at	12	11.3141
200036_s_at	13	12.6224
200036_s_at	14	12.0442
200036_s_at	15	12.5715
200036_s_at	16	12.3079
200036_s_at	17	12.4666
200036_s_at	18	11.8527
200036_s_at	19	13.14
200037_s_at	0	11.8419
200037_s_at	1	12.3754
200037_s_at	2	12.8777
200037_s_at	3	12.1808
200037_s_at	4	12.3001
200037_s_at	5	12.7106
200037_s_at	6	12.6561
200037_s_at	7	6.04861
200037_s_at	8	11.3704
200037_s_at	9	13.4787
200037_s_at	10	13.5733
200037_s_at	11	13.2054
200037_s_at	12	9.47089
200037_s_at	13	13.265
200037_s_at	14	12.0655
200037_s_at	15	13.0851
200037_s_at	16	13.6656
200037_s_at	17	11.6313
200037_s_at	18	13.6491
200037_s_at	19	13.5079
200038_s_at	0	9.29745
200038_s_at	1	8.73347
200038_s_at	2	8.78116
200038_s_at	3	9.14105
200038_s_at	4	9.91079
200038_s_at	5	9.80875
200038_s_at	6	9.31864
200038_s_at	7	9.63964
200038_s_at	8	9.80491
200038_s_at	9	9.80785
200038_s_at	10	10.0065
200038_s_at	11	9.93137
200038_s_at	12	10.2068
200038_s_at	13	10.4726
200038_s_at	14	10.2898
200038_s_at	15	10.4751
200038_s_at	16	10.244
200038_s_at	17	10.1555
200038_s_at	18	9.80656
200038_s_at	19	9.63495
200039_s_at	0	10.9238
200039_s_at	1	10.5822
200039_s_at	2	10.833
200039_s_at	3	11.7759
200039_s_at	4	11.9529
200039_s_at	5	11.1119
200039_s_at	6	11.0834
200039_s_at	7	10.7541
200039_s_at	8	10.4578
200039_s_at	9	11.8181
200039_s_at	10	4.69608
200039_s_at	11	4.19785
200039_s_at	12	8.1185
200039_s_at	13	8.37516
200039_s_at	14	9.09753
200039_s_at	15	9.48684
200039_s_at	16	3.81181
200039_s_at	17	4.0054
200039_s_at	18	6.33013
200039_s_at	19	6.30188
200040_at	0	8.22296
200040_at	1	6.71048
200040_at	2	6.89866
200040_at	3	3.71434
200040_at	4	3.74295
200040_at	5	3.8442
200040_at	6	3.61416
200040_at	7	3.93479
200040_at	8	4.5952
200040_at	9	5.77336
200040_at	10	6.00746
200040_at	11	6.32176
200040_at	12	7.54905
200040_at	13	8.61424
200040_at	14	8.56599
200040_at	15	8.81788
200040_at	16	9.03472
200040_at	17	9.2851
200040_at	18	3.73843
200040_at	19	3.59439
200041_s_at	0	14.6262
200041_s_at	1	14.7387
200041_s_at	2	14.617
200041_s_at	3	14.6807
200041_s_at	4	14.5536
200041_s_at	5	14.4091
200041_s_at	6	14.2812
200041_s_at	7	14.3033
200041_s_at	8	14.2346
200041_s_at	9	14.154
200041_s_at	10	14.1725
200041_s_at	11	13.9087
200041_s_at	12	13.8149
200041_s_at	13	13.7167
200041_s_at	14	13.8262
200041_s_at	15	13.6088
200041_s_at	16	13.7412
200041_s_at	17	13.6414
200041_s_at	18	13.4492
200041_s_at	19	13.509
200041_s_at	20	14.088
200041_s_at	21	14.1194
200041_s_at	22	13.8684
200041_s_at	23	13.7325
200041_s_at	24	13.3432
200041_s_at	25	14.4382
200041_s_at	26	14.5094
200041_s_at	27	14.4768
200041_s_at	28	14.3912
200041_s_at	29	14.3896
200041_s_at	30	14.2928
200041_s_at	31	14.3567
200041_s_at	32	14.3675
200041_s_at	33	14.4556
200041_s_at	34	14.5025
200041_s_at	35	14.456
200041_s_at	36	14.282
200041_s_at	37	14.2293
200041_s_at	38	14.214
200041_s_at	39	14.3889
200041_s_at	40	14.0703
200041_s_at	41	14.2415
200041_s_at	42	14.3037
200041_s_at	43	14.3405
200041_s_at	44	14.2652
200041_s_at	45	14.2459
200041_s_at	46	14.0204
200041_s_at	47	13.9261
200041_s_at	48	13.8236
200041_s_at	49	13.8663
200041_s_at	50	13.6708
200041_s_at	51	13.7133
200041_s_at	52	13.687
200041_s_at	53	13.7881
200041_s_at	54	13.9119
200041_s_at	55	13.7027
200041_s_at	56	14.51
200041_s_at	57	14.6793
200041_s_at	58	14.6771
200041_s_at	59	14.5662
200041_s_at	60	14.4391
200041_s_at	61	14.4831
200041_s_at	62	14.3518
200041_s_at	63	14.3045
200041_s_at	64	14.2677
200041_s_at	65	14.1879
200041_s_at	66	14.1077
200041_s_at	67	14.0433
200041_s_at	68	14.1101
200042_at	0	6.96075
200042_at	1	9.25695
200042_at	2	9.43882
200042_at	3	10.4814
200042_at	4	10.6578
200042_at	5	10.316
200042_at	6	8.30667
200042_at	7	8.62031
200042_at	8	7.82896
200042_at	9	10.6784
200042_at	10	10.1736
200042_at	11	9.48233
200042_at	12	9.63662
200042_at	13	8.16176
200042_at	14	8.89018
200042_at	15	10.0778
200043_at	0	3.5497
200043_at	1	5.43043
200043_at	2	6.21363
200043_at	3	3.14776
200043_at	4	4.25348
200043_at	5	3.41377
200043_at	6	6.09159
200043_at	7	5.26211
200043_at	8	7.23341
200043_at	9	5.53591
200043_at	10	5.96438
200043_at	11	6.6209
200043_at	12	4.84801
200043_at	13	3.71057
200043_at	14	9.07008
200043_at	15	5.14388
200044_at	0	4.90238
200044_at	1	4.58711
200044_at	2	7.76843
200044_at	3	5.89316
200044_at	4	3.73877
200044_at	5	3.48888
200044_at	6	4.52277
200044_at	7	4.88264
200044_at	8	3.77013
200044_at	9	5.98867
200044_at	10	7.83462
200044_at	11	4.52648
200044_at	12	6.97697
200044_at	13	7.14552
200044_at	14	6.86279
200044_at	15	8.26112
200045_at	0	6.70928
200045_at	1	9.91467
200045_at	2	7.78818
200045_at	3	8.13003
200045_at	4	6.80258
200045_at	5	7.28585
200045_at	6	8.94235
200045_at	7	11.0735
200045_at	8	4.71748
200045_at	9	5.09419
200045_at	10	7.8468
200045_at	11	9.26782
200045_at	12	9.2413
200045_at	13	9.37802
200045_at	14	7.82791
200045_at	15	4.77076
200046_at	0	4.67373
200046_at	1	7.5388
200046_at	2	3.95345
200046_at	3	4.9737
200046_at	4	3.61253
200046_at	5	5.24625
200046_at	6	6.30851
200046_at	7	3.30918
200046_at	8	3.22514
200046_at	9	11.7451
200046_at	10	3.41447
200046_at	11	3.05289
200046_at	12	3.4513
200046_at	13	3.25092
200046_at	14	3.20268
200046_at	15	3.38297
200047_s_at	0	4.77441
200047_s_at	1	4.53581
200047_s_at	2	4.16212
200047_s_at	3	7.5948
200047_s_at	4	7.07426
200047_s_at	5	6.06499
200047_s_at	6	8.80219
200047_s_at	7	9.45504
200047_s_at	8	6.15017
200047_s_at	9	4.47167
200047_s_at	10	7.09637
200047_s_at	11	9.13388
200047_s_at	12	4.66581
200047_s_at	13	7.43069
200047_s_at	14	9.62848
200047_s_at	15	6.75854
200048_s_at	0	8.61944
200048_s_at	1	5.46705
200048_s_at	2	6.22405
200048_s_at	3	5.14229
200048_s_at	4	7.69842
200048_s_at	5	6.58654
200048_s_at	6	4.88135
200048_s_at	7	6.13952
200048_s_at	8	10.0283
200048_s_at	9	9.92747
200048_s_at	10	3.42147
200048_s_at	11	4.10506
200048_s_at	12	3.639
200048_s_at	13	3.57639
200048_s_at	14	3.76251
200048_s_at	15	5.55496
200049_at	0	5.32134
200049_at	1	5.66675
200049_at	2	6.2782
200049_at	3	6.78357
200049_at	4	4.52308
200049_at	5	3.20803
200049_at	6	3.7904
200049_at	7	3.36532
200049_at	8	3.26946
200049_at	9	3.24523
200049_at	10	7.94668
200049_at	11	7.14468
200049_at	12	4.7449
200049_at	13	4.59751
200049_at	14	4.78678
200049_at	15	3.30041
200050_at	0	7.91911
200050_at	1	7.70674
200050_at	2	6.26721
200050_at	3	5.27941
200050_at	4	4.81408
200050_at	5	4.59244
200050_at	6	3.60065
200050_at	7	3.34444
200050_at	8	3.11963
200050_at	9	3.16009
200050_at	10	3.91769
200050_at	11	4.11018
200050_at	12	4.68061
200050_at	13	5.17731
200051_at	0	7.53937
200051_at	1	3.33113
200051_at	2	3.16883
200051_at	3	3.16831
200051_at	4	3.29567
200051_at	5	8.9406
200051_at	6	4.22058
200051_at	7	3.70537
200051_at	8	6.44942
200051_at	9	6.77608
200051_at	10	3.54771
200051_at	11	3.99865
200051_at	12	5.04393
200051_at	13	4.28657
200051_at	14	3.35803
200051_at	15	4.31422
200052_s_at	0	6.7975
200052_s_at	1	4.17807
200052_s_at	2	6.31304
200052_s_at	3	8.2565
200052_s_at	4	6.57461
200052_s_at	5	3.7394
200052_s_at	6	6.48833
200052_s_at	7	4.78414
200052_s_at	8	4.23524
200052_s_at	9	6.95193
200052_s_at	10	6.90165
200052_s_at	11	6.39441
200052_s_at	12	5.28349
200052_s_at	13	6.49647
200052_s_at	14	4.59567
200052_s_at	15	3.62873
200053_at	0	6.73314
200053_at	1	8.85653
200053_at	2	4.87417
200053_at	3	9.11622
200053_at	4	8.30455
200053_at	5	4.98843
200053_at	6	6.18932
200053_at	7	5.80056
200053_at	8	6.8603
200053_at	9	4.81225
200053_at	10	9.0421
200053_at	11	9.11563
200053_at	12	7.34834
200053_at	13	7.1912
200053_at	14	7.39059
200053_at	15	4.96161
200054_at	0	6.76039
200054_at	1	4.32695
200054_at	2	4.6834
200054_at	3	6.06903
200054_at	4	9.77742
200054_at	5	6.80852
200054_at	6	3.24701
200054_at	7	3.92324
200054_at	8	4.83512
200054_at	9	6.31858
200054_at	10	7.47125
200054_at	11	7.89543
200054_at	12	6.30235
200054_at	13	4.96901
200054_at	14	4.17699
200054_at	15	3.31173
200055_at	0	8.96623
200055_at	1	9.04076
200055_at	2	6.71229
200055_at	3	7.93121
200055_at	4	8.17485
200055_at	5	10.1729
200055_at	6	10.1057
200055_at	7	10.2636
200055_at	8	10.6657
200055_at	9	10.1308
200055_at	10	3.80976
200055_at	11	7.40873
200055_at	12	8.90497
200055_at	13	9.25943
200055_at	14	9.46731
200055_at	15	8.89828
200056_s_at	0	5.43809
200056_s_at	1	6.89402
200056_s_at	2	10.586
200056_s_at	3	11.2806
200056_s_at	4	11.351
200056_s_at	5	11.6531
200056_s_at	6	11.9476
200056_s_at	7	6.25838
200056_s_at	8	6.22454
200056_s_at	9	4.30829
200056_s_at	10	8.13118
200056_s_at	11	6.76406
200056_s_at	12	6.95181
200056_s_at	13	7.18387
200056_s_at	14	7.71683
200056_s_at	15	4.59895
200057_s_at	0	4.63393
200057_s_at	1	7.15699
200057_s_at	2	7.4886
200057_s_at	3	7.62232
200057_s_at	4	8.18666
200057_s_at	5	8.99223
200057_s_at	6	7.06883
200057_s_at	7	7.00315
200057_s_at	8	6.44691
200057_s_at	9	7.92921
200057_s_at	10	5.86416
200057_s_at	11	6.42942
200057_s_at	12	7.3227
200057_s_at	13	8.85174
200057_s_at	14	6.57767
200057_s_at	15	3.21119
200058_s_at	0	5.47201
200058_s_at	1	4.30558
200058_s_at	2	4.72635
200058_s_at	3	3.59291
200058_s_at	4	6.96162
200058_s_at	5	7.29853
200058_s_at	6	8.65316
200058_s_at	7	8.53901
200058_s_at	8	4.08645
200058_s_at	9	4.94228
200058_s_at	10	5.04716
200058_s_at	11	3.62783
200058_s_at	12	5.95297
200058_s_at	13	5.15971
200058_s_at	14	5.02681
200058_s_at	15	6.42907
200059_s_at	0	3.9211
200059_s_at	1	3.79619
200059_s_at	2	3.64584
200059_s_at	3	3.76537
200059_s_at	4	3.08319
200059_s_at	5	9.28987
200059_s_at	6	6.91452
200059_s_at	7	4.43497
200059_s_at	8	3.96277
200059_s_at	9	6.13641
200059_s_at	10	6.9031
200059_s_at	11	6.00492
200059_s_at	12	7.14831
200059_s_at	13	5.0382
200059_s_at	14	7.77861
200059_s_at	15	3.09059
200060_s_at	0	7.58904
200060_s_at	1	4.03121
200060_s_at	2	5.60901
200060_s_at	3	8.44076
200060_s_at	4	10.1926
200060_s_at	5	10.1515
200060_s_at	6	9.77631
200060_s_at	7	8.72493
200060_s_at	8	9.28079
200060_s_at	9	9.98249
200060_s_at	10	8.21264
200060_s_at	11	7.70721
200060_s_at	12	4.28324
200060_s_at	13	9.52612
200060_s_at	14	6.80432
200060_s_at	15	4.10193
200061_s_at	0	6.22232
200061_s_at	1	6.16281
200061_s_at	2	5.96896
200061_s_at	3	5.5467
200061_s_at	4	4.3142
200061_s_at	5	4.12419
200061_s_at	6	5.19002
200061_s_at	7	5.40726
200061_s_at	8	5.04918
200061_s_at	9	5.71732
200061_s_at	10	7.2798
200061_s_at	11	7.30312
200061_s_at	12	6.43609
200061_s_at	13	6.03489
200061_s_at	14	5.98094
200061_s_at	15	4.54834
200062_s_at	0	9.00053
200062_s_at	1	8.99194
200062_s_at	2	8.78643
200062_s_at	3	8.21812
200062_s_at	4	10.04
200062_s_at	5	9.16066
200062_s_at	6	9.17054
200062_s_at	7	7.21093
200062_s_at	8	8.21568
200062_s_at	9	10.0083
200062_s_at	10	8.33164
200063_s_at	0	10.4083
200063_s_at	1	8.85041
200063_s_at	2	8.68543
200063_s_at	3	9.86252
200063_s_at	4	10.4745
200063_s_at	5	10.476
200063_s_at	6	10.0819
200063_s_at	7	8.58115
200063_s_at	8	8.89428
200063_s_at	9	10.3336
200063_s_at	10	11.1612
200064_at	0	10.6094
200064_at	1	10.1944
200064_at	2	11.2059
200064_at	3	11.374
200064_at	4	11.2438
200064_at	5	9.86083
200064_at	6	12.1864
200064_at	7	12.6108
200064_at	8	12.5555
200064_at	9	11.5003
200064_at	10	7.884
200065_s_at	0	11.915
200065_s_at	1	11.5858
200065_s_at	2	12.2814
200065_s_at	3	11.663
200065_s_at	4	11.7952
200065_s_at	5	10.3943
200065_s_at	6	11.5898
200065_s_at	7	12.9115
200065_s_at	8	12.12
200065_s_at	9	11.1699
200065_s_at	10	10.7891
200066_at	0	9.74164
200066_at	1	10.4797
200066_at	2	11.0547
200066_at	3	9.29169
200066_at	4	10.8336
200066_at	5	12.3735
200066_at	6	10.5845
200066_at	7	11.6791
200066_at	8	11.4007
200066_at	9	11.0137
200066_at	10	12.6781
200067_x_at	0	9.23793
200067_x_at	1	6.99296
200067_x_at	2	8.64032
200067_x_at	3	8.94647
200067_x_at	4	9.80735
200067_x_at	5	8.72719
200067_x_at	6	9.01348
200067_x_at	7	9.34107
200067_x_at	8	9.64891
200067_x_at	9	10.3585
200067_x_at	10	11.3296
200068_s_at	0	10.8609
200068_s_at	1	10.7103
200068_s_at	2	7.79026
200068_s_at	3	10.9021
200068_s_at	4	9.28432
200068_s_at	5	11.0128
200068_s_at	6	11.1478
200068_s_at	7	11.0822
200068_s_at	8	11.9351
200068_s_at	9	11.1905
200068_s_at	10	11.2326
200069_at	0	9.19264
200069_at	1	10.324
200069_at	2	9.30422
200069_at	3	9.77991
200069_at	4	8.88214
200069_at	5	12.0458
200069_at	6	11.7231
200069_at	7	11.2765
200069_at	8	11.4433
200069_at	9	12.0112
200069_at	10	11.7277
200070_at	0	5.92651
200070_at	1	8.88728
200070_at	2	7.57718
200070_at	3	8.0338
200070_at	4	7.29495
200070_at	5	8.02234
200070_at	6	8.6389
200070_at	7	7.87011
200070_at	8	9.48053
200070_at	9	9.48662
200070_at	10	8.71259
200071_at	0	9.62606
200071_at	1	10.1802
200071_at	2	9.93631
200071_at	3	10.4018
200071_at	4	10.3008
200071_at	5	10.2981
200071_at	6	10.4564
200071_at	7	9.48487
200071_at	8	9.65719
200071_at	9	9.78527
200071_at	10	10.6071
200072_s_at	0	10.662
200072_s_at	1	11.4548
200072_s_at	2	11.9811
200072_s_at	3	11.6354
200072_s_at	4	8.61057
200072_s_at	5	10.3985
200072_s_at	6	11.7116
200072_s_at	7	12.0992
200072_s_at	8	11.748
200072_s_at	9	9.40187
200072_s_at	10	12.8472
200073_s_at	0	8.53405
200073_s_at	1	7.75957
200073_s_at	2	9.07613
200073_s_at	3	6.69183
200073_s_at	4	10.219
200073_s_at	5	9.25451
200073_s_at	6	10.0335
200073_s_at	7	8.17583
200073_s_at	8	9.28537
200073_s_at	9	10.1397
200073_s_at	10	10.1208
200074_s_at	0	11.8351
200074_s_at	1	13.0212
200074_s_at	2	12.6039
200074_s_at	3	13.2827
200074_s_at	4	12.5664
200074_s_at	5	11.6019
200074_s_at	6	11.3064
200074_s_at	7	12.5332
200074_s_at	8	12.2442
200074_s_at	9	12.2544
200074_s_at	10	13.1807
200075_s_at	0	9.2383
200075_s_at	1	11.1032
200075_s_at	2	11.7074
200075_s_at	3	10.9607
200075_s_at	4	11.9843
200075_s_at	5	11.7438
200075_s_at	6	11.9274
200075_s_at	7	12.5089
200075_s_at	8	10.7078
200075_s_at	9	12.628
200075_s_at	10	12.205
200076_s_at	0	8.82914
200076_s_at	1	6.85727
200076_s_at	2	6.58506
200076_s_at	3	11.3041
200076_s_at	4	11.0527
200076_s_at	5	7.38902
200076_s_at	6	6.96707
200076_s_at	7	10.684
200076_s_at	8	9.17995
200076_s_at	9	8.91981
200076_s_at	10	10.4672
200077_s_at	0	11.0256
200077_s_at	1	10.7538
200077_s_at	2	10.6529
200077_s_at	3	11.0691
200077_s_at	4	11.4556
200077_s_at	5	9.73227
200077_s_at	6	9.10219
200077_s_at	7	7.04021
200077_s_at	8	10.3096
200077_s_at	9	9.71792
200077_s_at	10	9.38515
200078_s_at	0	11.8462
200078_s_at	1	10.6329
200078_s_at	2	12.4817
200078_s_at	3	12.9554
200078_s_at	4	11.7808
200078_s_at	5	11.6925
200078_s_at	6	10.314
200078_s_at	7	12.1144
200078_s_at	8	11.7835
200078_s_at	9	12.6011
200078_s_at	10	11.9667
200079_s_at	0	5.87758
200079_s_at	1	11.0869
200079_s_at	2	12.142
200079_s_at	3	4.47667
200079_s_at	4	7.72147
200079_s_at	5	13.0296
200079_s_at	6	12.7103
200079_s_at	7	12.2533
200079_s_at	8	12.0855
200079_s_at	9	13.3113
200079_s_at	10	11.461
200080_s_at	0	11.963
200080_s_at	1	11.5428
200080_s_at	2	10.2023
200080_s_at	3	12.5068
200080_s_at	4	11.8681
200080_s_at	5	12.7829
200080_s_at	6	12.4208
200080_s_at	7	12.3793
200080_s_at	8	11.9763
200080_s_at	9	12.4329
200080_s_at	10	12.8769
200081_s_at	0	11.52
200081_s_at	1	8.06423
200081_s_at	2	9.98053
200081_s_at	3	12.3573
200081_s_at	4	11.7185
200081_s_at	5	10.9807
200081_s_at	6	12.2162
200081_s_at	7	10.9508
200081_s_at	8	11.2936
200081_s_at	9	12.1385
200081_s_at	10	12.1589
200082_s_at	0	7.69237
200082_s_at	1	8.31254
200082_s_at	2	8.59472
200082_s_at	3	6.7925
200082_s_at	4	9.71544
200082_s_at	5	8.02079
200082_s_at	6	9.73968
200082_s_at	7	10.2845
200082_s_at	8	7.53972
200082_s_at	9	10.9285
200082_s_at	10	9.54107
200083_at	0	9.96315
200083_at	1	7.06339
200083_at	2	7.48582
200083_at	3	10.9324
200083_at	4	10.7685
200083_at	5	12.8838
200083_at	6	13.0778
200083_at	7	13.0599
200083_at	8	12.8572
200083_at	9	12.6644
200083_at	10	12.8258
200084_at	0	11.0287
200084_at	1	11.7392
200084_at	2	8.82489
200084_at	3	12.3108
200084_at	4	12.1819
200084_at	5	11.502
200084_at	6	10.8539
200084_at	7	11.8119
200084_at	8	11.5242
200084_at	9	9.43215
200084_at	10	12.3304
200085_s_at	0	8.34785
200085_s_at	1	9.67657
200085_s_at	2	8.82281
200085_s_at	3	10.3527
200085_s_at	4	10.0157
200085_s_at	5	9.98638
200085_s_at	6	10.3326
200085_s_at	7	10.3664
200085_s_at	8	10.6497
200085_s_at	9	10.6646
200085_s_at	10	10.1038
200086_s_at	0	8.23425
200086_s_at	1	7.73309
200086_s_at	2	10.2054
200086_s_at	3	11.7152
200086_s_at	4	11.8745
200086_s_at	5	9.85156
200086_s_at	6	11.582
200086_s_at	7	12.0812
200086_s_at	8	12.1664
200086_s_at	9	11.119
200086_s_at	10	12.3644
200087_s_at	0	11.8948
200087_s_at	1	11.5546
200087_s_at	2	12.3341
200087_s_at	3	12.7648
200087_s_at	4	12.558
200087_s_at	5	11.9499
200087_s_at	6	12.0143
200087_s_at	7	11.5788
200087_s_at	8	10.1259
200087_s_at	9	12.4072
200087_s_at	10	12.1156
200088_x_at	0	11.7052
200088_x_at	1	12.9677
200088_x_at	2	8.58492
200088_x_at	3	7.67233
200088_x_at	4	8.72115
200088_x_at	5	4.29258
200088_x_at	6	11.7306
200088_x_at	7	13.2281
200088_x_at	8	12.9713
200088_x_at	9	12.9938
200088_x_at	10	13.1427
200089_s_at	0	9.2385
200089_s_at	1	9.09416
200089_s_at	2	10.4244
200089_s_at	3	10.4138
200089_s_at	4	10.0014
200089_s_at	5	9.31749
200089_s_at	6	10.0378
200089_s_at	7	10.2116
200089_s_at	8	9.96664
200089_s_at	9	9.68249
200089_s_at	10	10.8989
200090_at	0	9.16721
200090_at	1	9.26664
200090_at	2	7.73706
200090_at	3	8.17575
200090_at	4	8.97654
200090_at	5	10.7297
200090_at	6	5.16221
200090_at	7	11.0926
200090_at	8	10.6731
200090_at	9	10.8059
200090_at	10	10.7405
200091_s_at	0	12.3309
200091_s_at	1	12.4515
200091_s_at	2	8.63105
200091_s_at	3	8.37418
200091_s_at	4	12.4667
200091_s_at	5	11.3173
200091_s_at	6	11.7586
200091_s_at	7	12.8859
200091_s_at	8	10.9805
200091_s_at	9	10.3692
200091_s_at	10	12.4183
200092_s_at	0	11.3776
200092_s_at	1	11.085
200092_s_at	2	10.8499
200092_s_at	3	10.5628
200092_s_at	4	10.7224
200092_s_at	5	11.1143
200092_s_at	6	11.298
200092_s_at	7	11.2483
200092_s_at	8	11.2108
200092_s_at	9	11.8274
200092_s_at	10	9.3491
200093_s_at	0	12.0339
200093_s_at	1	12.6607
200093_s_at	2	12.246
200093_s_at	3	10.8031
200093_s_at	4	12.4581
200093_s_at	5	13.1627
200093_s_at	6	13.3281
200093_s_at	7	12.8122
200093_s_at	8	12.4565
200093_s_at	9	11.5036
200093_s_at	10	13.306
200094_s_at	0	9.77061
200094_s_at	1	12.0028
200094_s_at	2	11.9253
200094_s_at	3	12.2442
200094_s_at	4	13.4133
200094_s_at	5	12.8795
200094_s_at	6	12.2188
200094_s_at	7	12.5997
200094_s_at	8	11.8545
200094_s_at	9	13.2001
200094_s_at	10	13.4193
200095_x_at	0	11.3721
200095_x_at	1	8.80922
200095_x_at	2	10.4038
200095_x_at	3	9.9033
200095_x_at	4	11.2211
200095_x_at	5	10.493
200095_x_at	6	9.44867
200095_x_at	7	11.3616
200095_x_at	8	11.5149
200095_x_at	9	12.0553
200095_x_at	10	11.5861
200096_s_at	0	11.4789
200096_s_at	1	11.6895
200096_s_at	2	11.894
200096_s_at	3	12.5402
200096_s_at	4	10.4235
200096_s_at	5	10.8133
200096_s_at	6	11.9689
200096_s_at	7	8.4049
200096_s_at	8	11.8619
200096_s_at	9	12.1773
200096_s_at	10	12.2881
200097_s_at	0	5.13703
200097_s_at	1	9.27275
200097_s_at	2	9.52741
200097_s_at	3	7.46263
200097_s_at	4	7.12271
200097_s_at	5	8.95082
200097_s_at	6	8.69629
200097_s_at	7	6.14303
200097_s_at	8	9.54874
200097_s_at	9	6.57335
200097_s_at	10	10.3848
200098_s_at	0	10.9504
200098_s_at	1	10.3722
200098_s_at	2	10.8211
200098_s_at	3	10.964
200098_s_at	4	8.99012
200098_s_at	5	12.5883
200098_s_at	6	11.6114
200098_s_at	7	10.9732
200098_s_at	8	10.8456
200098_s_at	9	9.95298
200098_s_at	10	11.1635
200099_s_at	0	5.93397
200099_s_at	1	10.0694
200099_s_at	2	10.5011
200099_s_at	3	8.28649
200099_s_at	4	7.39653
200099_s_at	5	10.1132
200099_s_at	6	10.8333
200099_s_at	7	9.05973
200099_s_at	8	7.41334
200099_s_at	9	9.29125
200099_s_at	10	9.20751
200593_s_at	0	12.6393
200593_s_at	1	11.3284
200593_s_at	2	11.5484
200593_s_at	3	13.1165
200593_s_at	4	11.341
200593_s_at	5	8.55871
200593_s_at	6	11.586
200593_s_at	7	11.7743
200593_s_at	8	11.6353
200593_s_at	9	12.246
200593_s_at	10	12.3698
200594_x_at	0	8.74574
200594_x_at	1	8.60183
200594_x_at	2	7.43601
200594_x_at	3	8.83951
200594_x_at	4	9.80173
200594_x_at	5	7.95319
200594_x_at	6	9.52399
200594_x_at	7	9.31937
200594_x_at	8	9.26235
200594_x_at	9	9.53698
200594_x_at	10	8.27195
200595_s_at	0	7.81358
200595_s_at	1	8.77887
200595_s_at	2	8.86324
200595_s_at	3	7.73275
200595_s_at	4	10.474
200595_s_at	5	8.34452
200595_s_at	6	9.06134
200595_s_at	7	10.1046
200595_s_at	8	12.5536
200595_s_at	9	9.48643
200595_s_at	10	11.1872
200596_s_at	0	10.5864
200596_s_at	1	10.3446
200596_s_at	2	8.27034
200596_s_at	3	10.1663
200596_s_at	4	9.32138
200596_s_at	5	10.0967
200596_s_at	6	11.0187
200596_s_at	7	9.26607
200596_s_at	8	10.1354
200596_s_at	9	9.50669
200596_s_at	10	10.3702
200597_at	0	8.9108
200597_at	1	8.32376
200597_at	2	8.44152
200597_at	3	6.6824
200597_at	4	9.33884
200597_at	5	6.72206
200597_at	6	8.20492
200597_at	7	7.8883
200597_at	8	9.59228
200597_at	9	9.60723
200597_at	10	9.50252
200598_s_at	0	6.80602
200598_s_at	1	8.63821
200598_s_at	2	8.89293
200598_s_at	3	6.59683
200598_s_at	4	10.3538
200598_s_at	5	10.1835
200598_s_at	6	11.3002
200598_s_at	7	10.9204
200598_s_at	8	10.2801
200598_s_at	9	11.2782
200598_s_at	10	11.2619
200599_s_at	0	8.93084
200599_s_at	1	9.95489
200599_s_at	2	10.2738
200599_s_at	3	7.3996
200599_s_at	4	7.8359
200599_s_at	5	9.08698
200599_s_at	6	8.65315
200599_s_at	7	10.7896
200599_s_at	8	8.37247
200599_s_at	9	8.05228
200599_s_at	10	10.7388
200600_at	0	7.37411
200600_at	1	7.12077
200600_at	2	8.17813
200600_at	3	7.68013
200600_at	4	9.92031
200600_at	5	6.77047
200600_at	6	8.19234
200600_at	7	9.25402
200600_at	8	7.22276
200600_at	9	7.81124
200600_at	10	8.58511
200601_at	0	7.82624
200601_at	1	8.72897
200601_at	2	8.2
200601_at	3	9.31964
200601_at	4	8.43836
200601_at	5	10.0393
200601_at	6	10.0947
200601_at	7	9.2255
200601_at	8	9.69462
200601_at	9	8.15256
200601_at	10	10.5979
200602_at	0	8.05454
200602_at	1	6.31319
200602_at	2	7.6359
200602_at	3	8.04302
200602_at	4	9.15323
200602_at	5	8.82382
200602_at	6	9.2103
200602_at	7	8.41433
200602_at	8	9.30473
200602_at	9	10.1185
200602_at	10	10.0096
200603_at	0	7.44965
200603_at	1	8.95266
200603_at	2	8.98922
200603_at	3	9.52505
200603_at	4	10.0304
200603_at	5	10.1889
200603_at	6	10.2917
200603_at	7	8.56773
200603_at	8	10.7772
200603_at	9	10.0684
200603_at	10	10.7665
200604_s_at	0	6.78428
200604_s_at	1	10.7594
200604_s_at	2	5.2017
200604_s_at	3	6.21741
200604_s_at	4	7.49936
200604_s_at	5	7.82183
200604_s_at	6	7.87737
200604_s_at	7	8.20051
200604_s_at	8	7.3607
200604_s_at	9	6.94565
200604_s_at	10	9.65588
200605_s_at	0	7.70313
200605_s_at	1	4.65769
200605_s_at	2	6.71027
200605_s_at	3	7.64276
200605_s_at	4	8.1111
200605_s_at	5	8.6854
200605_s_at	6	8.1706
200605_s_at	7	8.05984
200605_s_at	8	8.35439
200605_s_at	9	9.92057
200605_s_at	10	9.65548
200606_at	0	7.77031
200606_at	1	6.46341
200606_at	2	7.91466
200606_at	3	6.17563
200606_at	4	7.59032
200606_at	5	6.89919
200606_at	6	6.35191
200606_at	7	5.63526
200606_at	8	5.77614
200606_at	9	8.66361
200606_at	10	6.74475
200607_s_at	0	7.60239
200607_s_at	1	7.0329
200607_s_at	2	8.6334
200607_s_at	3	8.47999
200607_s_at	4	6.6646
200607_s_at	5	8.69852
200607_s_at	6	7.65451
200607_s_at	7	7.79508
[truncated: 245,902+ more rows]
