# Supplementary material for: Human and mouse switch-like genes share common transcriptional regulatory mechanisms for bimodality
Source: BMC Genomics. 2008 Dec 23;9:628. doi: 10.1186/1471-2164-9-628 (PMC2631022; doi:10.1186/1471-2164-9-628)
Supplement: Additional file 2 — Bimodal genes identified in the human genome. This table provides a comprehensive list of bimodal genes for the human genome including parameters used in the identification of bimodal gene expression. . [file 1471-2164-9-628-S2.zip]

## Sheet: Sheet1
Bimodal genes identified in the human genome
Affy Probe ID	Gene symbol	Gene name	Entrez gene	Ensembl accession	Bimodal mouse ortholog (Ensembl accession)	Bimodal mouse ortholog (Gene symbol)	Threshold XT (refRMA value)	p-value ≤ .001
1405_i_at	"CCL5"	chemokine (C-C motif) ligand 5	6352	ENSG00000161570			6.41098	2.40247e-06
1487_at	"ESRRA"	estrogen-related receptor alpha	2101	ENSG00000173153			7.82067	1.43329e-10
1773_at	"FNTB"	farnesyltransferase, CAAX box, beta	2342	ENSG00000125954			5.05923	5.55011e-06
200002_at	"RPL35"	ribosomal protein L35	11224	ENSG00000136942			11.0313	5.79546e-06
200015_s_at	"2-Sep"	septin 2	4735	ENSG00000168385			9.93049	8.44522e-05
200023_s_at	"EIF3F"	eukaryotic translation initiation factor 3, subunit F	8665	ENSG00000175390			10.0733	0.000212833
200053_at	"SPAG7"	sperm associated antigen 7	9552	ENSG00000091640			9.80336	0
200600_at	"MSN"	moesin	4478	ENSG00000147065		"Msn"	8.20507	5.22094e-07
200606_at	"DSP"	desmoplakin	1832	ENSG00000096696		"Dsp"	6.36652	0
200635_s_at	"PTPRF"	protein tyrosine phosphatase, receptor type, F	5792	ENSG00000142949			6.27203	1.74586e-05
200636_s_at	"PTPRF"	protein tyrosine phosphatase, receptor type, F	5792	ENSG00000142949			6.72531	0
200652_at	"SSR2"	signal sequence receptor, beta (translocon-associated protein beta)	6746	ENSG00000163479			9.08698	7.75203e-09
200657_at	"SLC25A5"	solute carrier family 25 (mitochondrial carrier; adenine nucleotide translocator), member 5	292	ENSG00000005022			8.87202	1.77636e-14
200670_at	"XBP1"	X-box binding protein 1	7494	ENSG00000100219			7.49611	3.90296e-08
200671_s_at	"SPTBN1"	spectrin, beta, non-erythrocytic 1	6711	ENSG00000115306			7.131	6.24472e-06
200675_at	"CD81"	CD81 molecule	975	ENSG00000110651			9.48155	0
200677_at	"PTTG1IP"	pituitary tumor-transforming 1 interacting protein	754	ENSG00000183255			9.02504	2.45439e-08
200679_x_at	"HMGB1"	high-mobility group box 1	3146	ENSG00000132967			9.55372	4.78243e-07
200699_at	"KDELR2"	KDEL (Lys-Asp-Glu-Leu) endoplasmic reticulum protein retention receptor 2	11014				8.08222	4.37567e-09
200702_s_at	"DDX24"	DEAD (Asp-Glu-Ala-Asp) box polypeptide 24	57062	ENSG00000089737			8.76353	2.92406e-09
200706_s_at	"LITAF"	lipopolysaccharide-induced TNF factor	9516	ENSG00000189067		"Litaf"	7.44056	3.83325e-06
200708_at	"GOT2"	glutamic-oxaloacetic transaminase 2, mitochondrial (aspartate aminotransferase 2)	2806	ENSG00000125166	ENSMUSG00000031672	"Got2"	11.1996	0
200710_at	"ACADVL"	acyl-Coenzyme A dehydrogenase, very long chain	37	ENSG00000072778			9.95938	1.80085e-10
200715_x_at	"RPL13A"	ribosomal protein L13a	23521	ENSG00000142541			11.4945	1.34162e-10
200731_s_at	"PTP4A1"	protein tyrosine phosphatase type IVA, member 1	7803	ENSG00000112245			8.74243	0
200732_s_at	"PTP4A1"	protein tyrosine phosphatase type IVA, member 1	7803	ENSG00000112245			10.6131	0
200746_s_at	"GNB1"	guanine nucleotide binding protein (G protein), beta polypeptide 1	2782	ENSG00000078369		"Gnb1"	8.31131	9.66517e-09
200758_s_at	"NFE2L1"	nuclear factor (erythroid-derived 2)-like 1	4779	ENSG00000082641			10.9099	0
200759_x_at	"NFE2L1"	nuclear factor (erythroid-derived 2)-like 1	4779	ENSG00000082641			10.7476	0
200771_at	"LAMC1"	laminin, gamma 1 (formerly LAMB2)	3915			"Lamc1"	7.64529	8.08782e-08
200772_x_at	"PTMA"	prothymosin, alpha (gene sequence 28)	5757	ENSG00000187514			10.2843	8.88178e-16
200783_s_at	"STMN1"	stathmin 1/oncoprotein 18	3925	ENSG00000117632	ENSMUSG00000028832	"Stmn1"	7.35345	2.86882e-13
200787_s_at	"PEA15"	phosphoprotein enriched in astrocytes 15	8682	ENSG00000162734			10.4108	1.83977e-09
200789_at	"ECH1"	enoyl Coenzyme A hydratase 1, peroxisomal	1891	ENSG00000104823			9.61542	6.66134e-16
200791_s_at	"IQGAP1"	IQ motif containing GTPase activating protein 1	8826	ENSG00000140575			8.14895	3.84395e-05
200793_s_at	"ACO2"	aconitase 2, mitochondrial	50	ENSG00000100412	ENSMUSG00000022477	"Aco2"	8.71959	0
200796_s_at	"MCL1"	myeloid cell leukemia sequence 1 (BCL2-related)	4170	ENSG00000143384			5.38929	1.95681e-08
200813_s_at	"PAFAH1B1"	platelet-activating factor acetylhydrolase, isoform Ib, alpha subunit 45kDa	5048	ENSG00000007168	ENSMUSG00000020745	"Pafah1b1"	6.87886	1.41558e-07
200825_s_at	"HYOU1"	hypoxia up-regulated 1	10525	ENSG00000149428			7.70554	8.52429e-13
200832_s_at	"SCD"	stearoyl-CoA desaturase (delta-9-desaturase)	6319	ENSG00000099194	ENSMUSG00000025203		6.52995	1.11022e-16
200842_s_at	"EPRS"	glutamyl-prolyl-tRNA synthetase	2058	ENSG00000136628			7.94005	6.35526e-10
200844_s_at	"PRDX6"	peroxiredoxin 6	9588	ENSG00000117592			10.2359	4.46976e-12
200886_s_at	"hCG_2015138"	phosphoglycerate mutase 1 (brain) /// phosphoglycerate mutase 1 pseudogene	5223	ENSG00000171314			8.47371	0
200920_s_at	"BTG1"	B-cell translocation gene 1, anti-proliferative	694	ENSG00000133639			9.15573	9.97664e-07
200921_s_at	"BTG1"	B-cell translocation gene 1, anti-proliferative	694	ENSG00000133639			8.75012	1.09811e-07
200923_at	"LGALS3BP"	lectin, galactoside-binding, soluble, 3 binding protein	3959	ENSG00000108679			7.60326	2.33147e-15
200931_s_at	"VCL"	vinculin	7414	ENSG00000035403			9.34341	4.62641e-06
200936_at	"RPL8"	ribosomal protein L8	6132	ENSG00000161016			10.6094	3.28295e-07
200944_s_at	"HMGN1"	high-mobility group nucleosome binding domain 1	3150	ENSG00000205581	ENSMUSG00000040681	"Hmgn1"	9.04217	1.4146e-05
200953_s_at	"CCND2"	cyclin D2	894	ENSG00000118971			6.28416	0
200955_at	"IMMT"	inner membrane protein, mitochondrial (mitofilin)	10989	ENSG00000132305			9.61852	0.000210725
200966_x_at	"ALDOA"	aldolase A, fructose-bisphosphate	226	ENSG00000149925	ENSMUSG00000030695	"Aldoa"	13.0564	0
200970_s_at	"SERP1"	stress-associated endoplasmic reticulum protein 1	27230	ENSG00000120742	ENSMUSG00000027808		6.54267	4.30086e-10
200971_s_at	"SERP1"	stress-associated endoplasmic reticulum protein 1	27230	ENSG00000120742	ENSMUSG00000027808		8.63384	1.05063e-11
200978_at	"MDH1"	malate dehydrogenase 1, NAD (soluble)	4190	ENSG00000014641	ENSMUSG00000020321	"Mdh1"	10.8953	7.99948e-08
200980_s_at	"PDHA1"	pyruvate dehydrogenase (lipoamide) alpha 1	5160	ENSG00000131828			9.88309	7.21645e-15
200986_at	"SERPING1"	serpin peptidase inhibitor, clade G (C1 inhibitor), member 1, (angioedema, hereditary)	710	ENSG00000149131	ENSMUSG00000023224	"Serping1"	8.42957	1.01343e-08
200987_x_at	"PSME3"	proteasome (prosome, macropain) activator subunit 3 (PA28 gamma; Ki)	10197	ENSG00000131467	ENSMUSG00000019326		7.03898	1.84214e-06
201003_x_at	"LOC730052"	arginyl aminopeptidase (aminopeptidase B) /// ubiquitin-conjugating enzyme E2 variant 1 /// transmembrane protein 189 /// TMEM189-UBE2V1 /// similar to ubiquitin-conjugating enzyme E2 variant 1 isoform d	387521				7.33972	1.83772e-10
201005_at	"CD9"	CD9 molecule	928	ENSG00000010278	ENSMUSG00000030342	"Cd9"	8.91636	5.05222e-07
201008_s_at	"TXNIP"	thioredoxin interacting protein	10628	ENSG00000117289	ENSMUSG00000038393	"Txnip"	9.3602	1.02297e-10
201009_s_at	"TXNIP"	thioredoxin interacting protein	10628	ENSG00000117289	ENSMUSG00000038393	"Txnip"	10.669	4.01554e-09
201010_s_at	"TXNIP"	thioredoxin interacting protein	10628	ENSG00000117289	ENSMUSG00000038393	"Txnip"	10.9853	4.88498e-15
201022_s_at	"DSTN"	destrin (actin depolymerizing factor)	11034	ENSG00000125868	ENSMUSG00000015932	"Dstn"	10.4748	1.1019e-12
201027_s_at	"EIF5B"	eukaryotic translation initiation factor 5B	9669	ENSG00000158417			8.26432	3.94918e-06
201033_x_at	"RPLP0"	ribosomal protein, large, P0	6175	ENSG00000089157			11.3733	0
201034_at	"ADD3"	adducin 3 (gamma)	120	ENSG00000148700			8.2764	1.11022e-16
201035_s_at	"HADH"	hydroxyacyl-Coenzyme A dehydrogenase	3033	ENSG00000138796	ENSMUSG00000027984		8.05665	8.85274e-09
201037_at	"PFKP"	phosphofructokinase, platelet	5214	ENSG00000067057	ENSMUSG00000021196	"Pfkp"	7.92413	2.71395e-07
201041_s_at	"DUSP1"	dual specificity phosphatase 1	1843	ENSG00000120129			11.3234	1.00951e-09
201042_at	"TGM2"	transglutaminase 2 (C polypeptide, protein-glutamine-gamma-glutamyltransferase)	7052	ENSG00000198959	ENSMUSG00000037820	"Tgm2"	9.08158	0
201046_s_at	"RAD23A"	RAD23 homolog A (S. cerevisiae)	5886	ENSG00000179262			10.9084	0
201058_s_at	"MYL9"	myosin, light chain 9, regulatory	10398	ENSG00000101335	ENSMUSG00000067818	"Myl9"	9.67582	1.09868e-12
201066_at	"CYC1"	cytochrome c-1	1537	ENSG00000179091	ENSMUSG00000022551	"Cyc1"	10.4896	2.55351e-15
201083_s_at	"BCLAF1"	BCL2-associated transcription factor 1	9774	ENSG00000029363			5.01128	1.69453e-12
201109_s_at	"THBS1"	thrombospondin 1	7057	ENSG00000137801		"Thbs1"	5.66922	0
201110_s_at	"THBS1"	thrombospondin 1	7057	ENSG00000137801		"Thbs1"	4.86367	0
201116_s_at	"CPE"	carboxypeptidase E	1363	ENSG00000109472	ENSMUSG00000037852	"Cpe"	10.9956	5.56822e-08
201117_s_at	"CPE"	carboxypeptidase E	1363	ENSG00000109472	ENSMUSG00000037852	"Cpe"	9.71015	3.15192e-13
201121_s_at	"PGRMC1"	progesterone receptor membrane component 1	10857	ENSG00000101856	ENSMUSG00000006373	"Pgrmc1"	9.15866	8.70427e-06
201123_s_at	"EIF5A"	eukaryotic translation initiation factor 5A	1984	ENSG00000132507			6.44094	4.10769e-11
201131_s_at	"CDH1"	cadherin 1, type 1, E-cadherin (epithelial)	999	ENSG00000039068			6.75231	0
201160_s_at	"CSDA"	cold shock domain protein A	8531	ENSG00000060138			7.64313	6.11086e-10
201162_at	"IGFBP7"	insulin-like growth factor binding protein 7	3490	ENSG00000163453			10.5298	1.28375e-05
201174_s_at	"TERF2IP"	telomeric repeat binding factor 2, interacting protein	54386	ENSG00000166848			10.0232	5.26499e-08
201189_s_at	"ITPR3"	inositol 1,4,5-triphosphate receptor, type 3	3710	ENSG00000096433			8.15788	9.6276e-10
201194_at	"SEPW1"	selenoprotein W, 1	6415	ENSG00000178980			10.1258	2.07612e-14
201195_s_at	"SLC7A5"	solute carrier family 7 (cationic amino acid transporter, y+ system), member 5	8140	ENSG00000103257			7.56356	2.27178e-08
201217_x_at	"RPL3"	ribosomal protein L3	6122	ENSG00000100316			10.8267	0
201231_s_at	"ENO1"	enolase 1, (alpha)	2023	ENSG00000074800		"Eno1"	9.00327	1.76381e-12
201286_at	"SDC1"	syndecan 1	6382	ENSG00000115884			6.01285	0
201287_s_at	"SDC1"	syndecan 1	6382	ENSG00000115884			7.04129	7.72715e-14
201289_at	"CYR61"	cysteine-rich, angiogenic inducer, 61	3491	ENSG00000142871	ENSMUSG00000028195	"Cyr61"	9.01372	1.06499e-10
201291_s_at	"TOP2A"	topoisomerase (DNA) II alpha 170kDa	7153	ENSG00000131747	ENSMUSG00000020914	"Top2a"	4.67466	0
201292_at	"TOP2A"	topoisomerase (DNA) II alpha 170kDa	7153	ENSG00000131747	ENSMUSG00000020914	"Top2a"	5.09405	0
201301_s_at	"ANXA4"	annexin A4	307	ENSG00000196975			8.02111	6.22438e-08
201302_at	"ANXA4"	annexin A4	307	ENSG00000196975			8.00978	1.05915e-13
201309_x_at	"C5orf13"	chromosome 5 open reading frame 13	9315	ENSG00000134986			6.55931	1.59471e-08
201312_s_at	"SH3BGRL"	SH3 domain binding glutamic acid-rich protein like	6451	ENSG00000131171			7.36692	1.44329e-15
201313_at	"ENO2"	enolase 2 (gamma, neuronal)	2026	ENSG00000111674	ENSMUSG00000004267	"Eno2"	9.21899	0
201315_x_at	"IFITM2"	interferon induced transmembrane protein 2 (1-8D)	10581				9.44482	1.92923e-12
201327_s_at	"CCT6A"	chaperonin containing TCP1, subunit 6A (zeta 1)	908	ENSG00000146731			6.95047	2.18189e-08
201331_s_at	"STAT6"	signal transducer and activator of transcription 6, interleukin-4 induced	6778	ENSG00000166888	ENSMUSG00000002147	"Stat6"	8.22233	0
201341_at	"ENC1"	ectodermal-neural cortex (with BTB-like domain)	8507	ENSG00000171617			11.218	9.35696e-13
201361_at	"TMEM109"	transmembrane protein 109	79073	ENSG00000110108			7.87134	5.94314e-10
201368_at	"ZFP36L2"	zinc finger protein 36, C3H type-like 2	678	ENSG00000152518	ENSMUSG00000045817	"Zfp36l2"	10.2567	2.22329e-10
201387_s_at	"UCHL1"	ubiquitin carboxyl-terminal esterase L1 (ubiquitin thiolesterase)	7345	ENSG00000154277	ENSMUSG00000029223	"Uchl1"	10.5848	0
201397_at	"PHGDH"	phosphoglycerate dehydrogenase	26227	ENSG00000092621			6.65437	1.66329e-10
201410_at	"PLEKHB2"	pleckstrin homology domain containing, family B (evectins) member 2	55041			"Plekhb2"	8.01369	1.66383e-06
201412_at	"LRP10"	low density lipoprotein receptor-related protein 10	26020	ENSG00000197324			8.41934	9.33272e-05
201438_at	"COL6A3"	collagen, type VI, alpha 3	1293	ENSG00000163359	ENSMUSG00000048126	"Col6a3"	5.72783	0
201461_s_at	"MAPKAPK2"	mitogen-activated protein kinase-activated protein kinase 2	9261	ENSG00000162889	ENSMUSG00000016528	"Mapkapk2"	5.0588	7.20172e-11
201496_x_at	"MYH11"	myosin, heavy chain 11, smooth muscle	4629	ENSG00000133392			4.87672	3.0087e-14
201505_at	"LAMB1"	laminin, beta 1	3912	ENSG00000091136			4.41572	1.77636e-15
201506_at	"TGFBI"	transforming growth factor, beta-induced, 68kDa	7045	ENSG00000120708	ENSMUSG00000035493	"Tgfbi"	8.10353	2.66126e-05
201508_at	"IGFBP4"	insulin-like growth factor binding protein 4	3487	ENSG00000141753			9.12347	8.54983e-13
201510_at	"ELF3"	E74-like factor 3 (ets domain transcription factor, epithelial-specific )	1999	ENSG00000163435			5.95382	0
201537_s_at	"DUSP3"	dual specificity phosphatase 3 (vaccinia virus phosphatase VH1-related)	1845	ENSG00000108861			7.81574	1.60982e-14
201539_s_at	"FHL1"	four and a half LIM domains 1	2273	ENSG00000022267	ENSMUSG00000023092	"Fhl1"	12.0056	0
201540_at	"FHL1"	four and a half LIM domains 1	2273	ENSG00000022267	ENSMUSG00000023092	"Fhl1"	12.7837	6.66134e-16
201542_at	"SAR1A"	SAR1 gene homolog A (S. cerevisiae)	56681	ENSG00000079332	ENSMUSG00000020088	"Sar1a"	7.3341	5.22133e-09
201545_s_at	"PABPN1"	poly(A) binding protein, nuclear 1	8106	ENSG00000100836			7.36249	1.62617e-07
201550_x_at	"ACTG1"	actin, gamma 1	71	ENSG00000184009			11.0979	1.87583e-12
201554_x_at	"GYG1"	glycogenin 1	2992	ENSG00000163754			10.3818	0
201564_s_at	"FSCN1"	fascin homolog 1, actin-bundling protein (Strongylocentrotus purpuratus)	6624	ENSG00000075618			6.60731	1.1946e-11
201565_s_at	"ID2"	inhibitor of DNA binding 2, dominant negative helix-loop-helix protein	3398	ENSG00000115738			7.92868	2.06595e-11
201596_x_at	"KRT18"	keratin 18	3875	ENSG00000111057	ENSMUSG00000023043	"Krt18"	9.15636	0
201601_x_at	"IFITM1"	interferon induced transmembrane protein 1 (9-27)	8519	ENSG00000185885			8.88722	0.000117474
201602_s_at	"PPP1R12A"	protein phosphatase 1, regulatory (inhibitor) subunit 12A	4659	ENSG00000058272			6.06524	3.63205e-07
201631_s_at	"IER3"	immediate early response 3	8870	ENSG00000137331			7.27968	1.64933e-11
201650_at	"KRT19"	keratin 19	3880	ENSG00000171345	ENSMUSG00000020911	"Krt19"	6.15792	0
201666_at	"TIMP1"	TIMP metallopeptidase inhibitor 1	7076	ENSG00000102265			8.17603	0
201667_at	"GJA1"	gap junction protein, alpha 1, 43kDa	2697	ENSG00000152661	ENSMUSG00000050953	"Gja1"	7.64163	0
201670_s_at	"MARCKS"	myristoylated alanine-rich protein kinase C substrate	4082	ENSG00000155130		"Marcks"	8.6821	4.44089e-16
201673_s_at	"GYS1"	glycogen synthase 1 (muscle)	2997	ENSG00000104812		"Gys1"	8.87921	0
201675_at	"AKAP1"	A kinase (PRKA) anchor protein 1	8165	ENSG00000121057	ENSMUSG00000018428	"Akap1"	9.33423	1.93322e-11
201740_at	"NDUFS3"	NADH dehydrogenase (ubiquinone) Fe-S protein 3, 30kDa (NADH-coenzyme Q reductase)	4722	ENSG00000213619			10.3931	7.98028e-10
201743_at	"CD14"	CD14 molecule	929	ENSG00000170458			6.99801	3.65902e-11
201744_s_at	"LUM"	lumican	4060	ENSG00000139329	ENSMUSG00000036446	"Lum"	3.85677	0
201745_at	"TWF1"	twinfilin, actin-binding protein, homolog 1 (Drosophila)	5756	ENSG00000151239			5.58662	0
201752_s_at	"ADD3"	adducin 3 (gamma)	120	ENSG00000148700			8.10546	2.33147e-15
201786_s_at	"ADAR"	adenosine deaminase, RNA-specific	103	ENSG00000160710	ENSMUSG00000027951	"Adar"	8.4184	1.1617e-11
201792_at	"AEBP1"	AE binding protein 1	165	ENSG00000106624			7.33926	7.18176e-07
201798_s_at	"FER1L3"	fer-1-like 3, myoferlin (C. elegans)	26509	ENSG00000138119			7.15022	1.24052e-10
201801_s_at	"SLC29A1"	solute carrier family 29 (nucleoside transporters), member 1	2030	ENSG00000112759			6.99135	1.92174e-08
201805_at	"PRKAG1"	protein kinase, AMP-activated, gamma 1 non-catalytic subunit	5571	ENSG00000181929			8.99061	2.80964e-08
201816_s_at	"GBAS"	glioblastoma amplified sequence	2631	ENSG00000146729			10.6231	4.205e-07
201839_s_at	"TACSTD1"	tumor-associated calcium signal transducer 1	4072	ENSG00000119888	ENSMUSG00000045394	"Tacstd1"	6.94848	0
201841_s_at	"HSPB1"	heat shock 27kDa protein 1	3315	ENSG00000106211			11.414	3.42647e-11
201842_s_at	"EFEMP1"	EGF-containing fibulin-like extracellular matrix protein 1	2202	ENSG00000115380			9.31967	3.18412e-13
201843_s_at	"EFEMP1"	EGF-containing fibulin-like extracellular matrix protein 1	2202	ENSG00000115380			6.71529	3.61799e-12
201846_s_at	"RYBP"	RING1 and YY1 binding protein	23429	ENSG00000163602			7.15223	6.38431e-08
201852_x_at	"COL3A1"	collagen, type III, alpha 1 (Ehlers-Danlos syndrome type IV, autosomal dominant)	1281	ENSG00000168542		"Col3a1"	5.03324	0
201862_s_at	"LRRFIP1"	leucine rich repeat (in FLII) interacting protein 1	9208	ENSG00000124831			6.09688	1.94069e-10
201864_at	"GDI1"	GDP dissociation inhibitor 1	2664	ENSG00000203879	ENSMUSG00000015291	"Gdi1"	10.7501	1.10491e-09
201875_s_at	"MPZL1"	myelin protein zero-like 1	9019	ENSG00000197965			7.19796	4.7392e-05
201896_s_at	"PSRC1"	proline/serine-rich coiled-coil 1	84722	ENSG00000134222			7.26093	2.66454e-15
201903_at	"UQCRC1"	ubiquinol-cytochrome c reductase core protein I	7384	ENSG00000010256	ENSMUSG00000025651	"Uqcrc1"	10.8387	4.10783e-15
201909_at	"RPS4Y1"	ribosomal protein S4, Y-linked 1	6192	ENSG00000129824			7.81238	0
201939_at	"PLK2"	polo-like kinase 2 (Drosophila)	10769	ENSG00000145632			6.44308	2.4026e-06
201944_at	"HEXB"	hexosaminidase B (beta polypeptide)	3074	ENSG00000049860			8.04774	3.73848e-05
201948_at	"GNL2"	guanine nucleotide binding protein-like 2 (nucleolar)	29889	ENSG00000134697			5.37172	3.5329e-06
201951_at	"ALCAM"	activated leukocyte cell adhesion molecule	214	ENSG00000170017	ENSMUSG00000022636	"Alcam"	6.3529	0
201952_at	"ALCAM"	activated leukocyte cell adhesion molecule	214	ENSG00000170017	ENSMUSG00000022636	"Alcam"	6.59947	0
201960_s_at	"MYCBP2"	MYC binding protein 2	23077	ENSG00000005810			9.17833	1.72146e-05
201968_s_at	"PGM1"	phosphoglucomutase 1	5236	ENSG00000079739			12.0672	0
201971_s_at	"ATP6V1A"	ATPase, H+ transporting, lysosomal 70kDa, V1 subunit A	523	ENSG00000114573		"Atp6v1a"	6.7898	8.61566e-12
201976_s_at	"MYO10"	myosin X	4651	ENSG00000145555			7.50316	0.000858428
201996_s_at	"SPEN"	spen homolog, transcriptional regulator (Drosophila)	23013	ENSG00000065526			6.28892	6.29278e-09
202007_at	"NID1"	nidogen 1	4811	ENSG00000116962			5.45603	0
202020_s_at	"LANCL1"	LanC lantibiotic synthetase component C-like 1 (bacterial)	10314	ENSG00000115365			10.3743	6.73794e-13
202022_at	"ALDOC"	aldolase C, fructose-bisphosphate	230	ENSG00000109107	ENSMUSG00000017390	"Aldoc"	9.11162	0
202035_s_at	"SFRP1"	secreted frizzled-related protein 1	6422	ENSG00000104332			5.63725	1.21475e-09
202037_s_at	"SFRP1"	secreted frizzled-related protein 1	6422	ENSG00000104332			8.01224	1.51823e-07
202056_at	"KPNA1"	karyopherin alpha 1 (importin alpha 5)	3836	ENSG00000114030			8.47782	6.04087e-07
202074_s_at	"OPTN"	optineurin	10133	ENSG00000123240			10.3684	0
202081_at	"IER2"	immediate early response 2	9592	ENSG00000160888		"Ier2"	8.55169	6.64135e-13
202117_at	"ARHGAP1"	Rho GTPase activating protein 1	392	ENSG00000175220			8.47921	1.46859e-07
202124_s_at	"TRAK2"	trafficking protein, kinesin binding 2	66008	ENSG00000115993			5.72154	1.18365e-06
202138_x_at	"JTV1"	JTV1 gene	7965	ENSG00000106305			9.52669	4.44089e-16
202142_at	"COPS8"	COP9 constitutive photomorphogenic homolog subunit 8 (Arabidopsis)	10920	ENSG00000198612			8.65125	0.000182396
202143_s_at	"COPS8"	COP9 constitutive photomorphogenic homolog subunit 8 (Arabidopsis)	10920	ENSG00000198612			7.43335	8.24367e-05
202144_s_at	"ADSL"	adenylosuccinate lyase	158	ENSG00000100357			10.0454	8.10463e-15
202149_at	"NEDD9"	neural precursor cell expressed, developmentally down-regulated 9	4739	ENSG00000111859			5.98586	3.50791e-08
202151_s_at	"UBAC1"	UBA domain containing 1	10422	ENSG00000130560			9.18548	0
202154_x_at	"MC1R"	melanocortin 1 receptor (alpha melanocyte stimulating hormone receptor) /// tubulin, beta 3	10381	ENSG00000198211			10.2193	3.62366e-12
202156_s_at	"CUGBP2"	CUG triplet repeat, RNA binding protein 2	10659	ENSG00000048740			7.01541	3.15324e-07
202157_s_at	"CUGBP2"	CUG triplet repeat, RNA binding protein 2	10659	ENSG00000048740			8.86608	6.06345e-09
202158_s_at	"CUGBP2"	CUG triplet repeat, RNA binding protein 2	10659	ENSG00000048740			5.73947	1.78659e-07
202189_x_at	"PTBP1"	polypyrimidine tract binding protein 1	5725	ENSG00000011304			8.0952	0
202191_s_at	"GAS7"	growth arrest-specific 7	8522	ENSG00000007237			9.17093	9.24194e-12
202192_s_at	"GAS7"	growth arrest-specific 7	8522	ENSG00000007237			10.1123	1.4827e-12
202196_s_at	"DKK3"	dickkopf homolog 3 (Xenopus laevis)	27122	ENSG00000050165			5.40808	9.96669e-12
202198_s_at	"MTMR3"	myotubularin related protein 3	8897	ENSG00000100330			5.85879	2.58599e-09
202203_s_at	"AMFR"	autocrine motility factor receptor	267	ENSG00000159461			5.79413	4.21862e-08
202207_at	"ARL4C"	ADP-ribosylation factor-like 4C	10123	ENSG00000188042			6.34913	2.00492e-10
202219_at	"SLC6A8"	solute carrier family 6 (neurotransmitter transporter, creatine), member 8	6535	ENSG00000130821			7.4848	0
202222_s_at	"DES"	desmin	1674	ENSG00000175084	ENSMUSG00000026208	"Des"	10.4488	0
202234_s_at	"SLC16A1"	solute carrier family 16, member 1 (monocarboxylic acid transporter 1)	6566	ENSG00000155380	ENSMUSG00000032902	"Slc16a1"	6.39748	1.21559e-09
202236_s_at	"SLC16A1"	solute carrier family 16, member 1 (monocarboxylic acid transporter 1)	6566	ENSG00000155380	ENSMUSG00000032902	"Slc16a1"	8.44123	6.5644e-09
202237_at	"NNMT"	nicotinamide N-methyltransferase	4837	ENSG00000166741			5.15899	6.02985e-11
202238_s_at	"NNMT"	nicotinamide N-methyltransferase	4837	ENSG00000166741			6.27599	1.34337e-14
202260_s_at	"STXBP1"	syntaxin binding protein 1	6812	ENSG00000136854	ENSMUSG00000026797	"Stxbp1"	10.1491	1.11022e-16
202263_at	"CYB5R1"	cytochrome b5 reductase 1	51706	ENSG00000159348			10.5607	0
202269_x_at	"GBP1"	guanylate binding protein 1, interferon-inducible, 67kDa	2633	ENSG00000117228			6.07432	4.66714e-10
202279_at	"C14orf2"	chromosome 14 open reading frame 2	9556	ENSG00000156411			8.93426	7.56489e-07
202286_s_at	"TACSTD2"	tumor-associated calcium signal transducer 2	4070	ENSG00000184292		"Tacstd2"	8.08422	0
202289_s_at	"TACC2"	transforming, acidic coiled-coil containing protein 2	10579	ENSG00000138162			9.20996	1.53155e-09
202291_s_at	"MGP"	matrix Gla protein	4256	ENSG00000111341	ENSMUSG00000030218	"Mgp"	8.61313	1.25007e-08
202307_s_at	"TAP1"	transporter 1, ATP-binding cassette, sub-family B (MDR/TAP)	6890	ENSG00000168394	ENSMUSG00000037321	"Tap1"	7.44872	3.18914e-10
202310_s_at	"COL1A1"	collagen, type I, alpha 1	1277	ENSG00000108821	ENSMUSG00000001506	"Col1a1"	4.92808	0
202314_at	"CYP51A1"	cytochrome P450, family 51, subfamily A, polypeptide 1	1595	ENSG00000001630			5.98912	5.00365e-09
202341_s_at	"TRIM2"	tripartite motif-containing 2	23321	ENSG00000109654			10.2788	0
202342_s_at	"TRIM2"	tripartite motif-containing 2	23321	ENSG00000109654			6.1599	1.65432e-11
202350_s_at	"MATN2"	matrilin 2	4147			"Matn2"	6.22319	3.18323e-08
202363_at	"SPOCK1"	sparc/osteonectin, cwcv and kazal-like domains proteoglycan (testican) 1	6695	ENSG00000152377	ENSMUSG00000056222	"Spock1"	8.42954	1.90126e-12
202369_s_at	"TRAM2"	translocation associated membrane protein 2	9697	ENSG00000065308			7.14462	1.09651e-09
202384_s_at	"TCOF1"	Treacher Collins-Franceschetti syndrome 1	6949	ENSG00000070814			5.82493	8.85621e-06
202391_at	"BASP1"	brain abundant, membrane attached signal protein 1	10409	ENSG00000176788	ENSMUSG00000045763	"Basp1"	10.3737	1.8755e-12
202395_at	"NSF"	N-ethylmaleimide-sensitive factor	4905	ENSG00000073969	ENSMUSG00000034187	"Nsf"	10.1715	0
202404_s_at	"COL1A2"	collagen, type I, alpha 2	1278	ENSG00000164692	ENSMUSG00000029661	"Col1a2"	4.85629	0
202409_at	"IGF2"	insulin-like growth factor 2 (somatomedin A) /// INS-IGF2	3481	ENSG00000129965			7.68985	2.99364e-11
202432_at	"PPP3CB"	protein phosphatase 3 (formerly 2B), catalytic subunit, beta isoform	5532	ENSG00000107758			10.5567	0
202437_s_at	"CYP1B1"	cytochrome P450, family 1, subfamily B, polypeptide 1	1545	ENSG00000138061			5.0275	0
202443_x_at	"NOTCH2"	Notch homolog 2 (Drosophila)	4853	ENSG00000134250			8.73092	5.33882e-06
202454_s_at	"ERBB3"	v-erb-b2 erythroblastic leukemia viral oncogene homolog 3 (avian)	2065	ENSG00000065361			5.09624	9.76219e-13
202489_s_at	"FXYD3"	FXYD domain containing ion transport regulator 3	5349	ENSG00000089356	ENSMUSG00000057092	"Fxyd3"	8.67922	0
202499_s_at	"SLC2A3"	solute carrier family 2 (facilitated glucose transporter), member 3	6515				5.58585	1.43774e-13
202507_s_at	"SNAP25"	synaptosomal-associated protein, 25kDa	6616	ENSG00000132639	ENSMUSG00000027273	"Snap25"	9.11677	0
202508_s_at	"SNAP25"	synaptosomal-associated protein, 25kDa	6616	ENSG00000132639	ENSMUSG00000027273	"Snap25"	9.94919	0
202524_s_at	"SPOCK2"	sparc/osteonectin, cwcv and kazal-like domains proteoglycan (testican) 2	9806	ENSG00000107742		"Spock2"	8.57258	0
202525_at	"PRSS8"	protease, serine, 8	5652	ENSG00000052344	ENSMUSG00000030800	"Prss8"	5.97962	0
202540_s_at	"HMGCR"	3-hydroxy-3-methylglutaryl-Coenzyme A reductase	3156	ENSG00000113161			5.7541	6.52565e-10
202546_at	"VAMP8"	vesicle-associated membrane protein 8 (endobrevin)	8673	ENSG00000118640		"Vamp8"	8.00972	0
202565_s_at	"SVIL"	supervillin	6840	ENSG00000197321			5.29576	0
202566_s_at	"SVIL"	supervillin	6840	ENSG00000197321			8.89334	0
202587_s_at	"AK1"	adenylate kinase 1	203	ENSG00000106992	ENSMUSG00000026817	"Ak1"	10.695	2.7689e-13
202588_at	"AK1"	adenylate kinase 1	203	ENSG00000106992	ENSMUSG00000026817	"Ak1"	7.71804	7.12974e-12
202590_s_at	"PDK2"	pyruvate dehydrogenase kinase, isozyme 2	5164	ENSG00000005882			8.42766	2.0306e-13
202593_s_at	"MIR16"	membrane interacting protein of RGS16	51573	ENSG00000006007			7.50533	1.91196e-07
202596_at	"ENSA"	endosulfine alpha	2029	ENSG00000143420			7.95294	8.97619e-09
202617_s_at	"MECP2"	methyl CpG binding protein 2 (Rett syndrome)	4204	ENSG00000169057		"Mecp2"	6.34189	4.43681e-05
202672_s_at	"ATF3"	activating transcription factor 3	467	ENSG00000162772			8.86284	7.75513e-12
202674_s_at	"LMO7"	LIM domain 7	4008	ENSG00000136153	ENSMUSG00000033060	"Lmo7"	4.28129	0
202675_at	"SDHB"	succinate dehydrogenase complex, subunit B, iron sulfur (Ip)	6390	ENSG00000117118			10.0286	6.5972e-05
202687_s_at	"TNFSF10"	tumor necrosis factor (ligand) superfamily, member 10	8743	ENSG00000121858			5.8038	2.66454e-15
202688_at	"TNFSF10"	tumor necrosis factor (ligand) superfamily, member 10	8743	ENSG00000121858			6.66409	4.22062e-12
202707_at	"UMPS"	uridine monophosphate synthetase (orotate phosphoribosyl transferase and orotidine-5'-decarboxylase)	7372	ENSG00000114491			4.90534	1.52355e-09
202712_s_at	"CKMT1A"	creatine kinase, mitochondrial 1B /// creatine kinase, mitochondrial 1A	1159	ENSG00000166998	ENSMUSG00000000308		7.15546	0
202718_at	"IGFBP2"	insulin-like growth factor binding protein 2, 36kDa	3485	ENSG00000115457	ENSMUSG00000039323	"Igfbp2"	7.27883	6.01586e-10
202720_at	"TES"	testis derived transcript (3 LIM domains)	26136	ENSG00000135269			6.99675	5.82431e-09
202741_at	"PRKACB"	protein kinase, cAMP-dependent, catalytic, beta	5567	ENSG00000142875	ENSMUSG00000005034	"Prkacb"	10.4449	2.44249e-15
202742_s_at	"PRKACB"	protein kinase, cAMP-dependent, catalytic, beta	5567	ENSG00000142875	ENSMUSG00000005034	"Prkacb"	8.48516	0
202748_at	"GBP2"	guanylate binding protein 2, interferon-inducible	2634	ENSG00000162645		"Gbp2"	7.79786	6.71685e-14
202759_s_at	"AKAP2"	A kinase (PRKA) anchor protein 2 /// PALM2-AKAP2	11217	ENSG00000157654			9.84705	9.87209e-07
202760_s_at	"AKAP2"	A kinase (PRKA) anchor protein 2 /// PALM2-AKAP2	11217	ENSG00000157654			5.54287	1.3933e-07
202761_s_at	"SYNE2"	spectrin repeat containing, nuclear envelope 2	23224	ENSG00000054654			5.74643	4.43356e-10
202768_at	"FOSB"	FBJ murine osteosarcoma viral oncogene homolog B	2354	ENSG00000125740			8.29955	8.02691e-14
202783_at	"NNT"	nicotinamide nucleotide transhydrogenase	23530	ENSG00000112992			7.76035	2.10942e-15
202784_s_at	"NNT"	nicotinamide nucleotide transhydrogenase	23530	ENSG00000112992			8.03752	0
202786_at	"STK39"	serine threonine kinase 39 (STE20/SPS1 homolog, yeast)	27347	ENSG00000198648	ENSMUSG00000027030	"Stk39"	7.17376	1.09313e-12
202787_s_at	"MAPKAPK3"	mitogen-activated protein kinase-activated protein kinase 3	7867	ENSG00000114738			7.08491	2.41729e-12
202804_at	"ABCC1"	ATP-binding cassette, sub-family C (CFTR/MRP), member 1	4363	ENSG00000103222			6.55295	3.95411e-09
202817_s_at	"SS18"	synovial sarcoma translocation, chromosome 18	6760	ENSG00000141380			5.16834	9.44218e-08
202825_at	"SLC25A4"	solute carrier family 25 (mitochondrial carrier; adenine nucleotide translocator), member 4	291	ENSG00000151729			11.1476	0
202826_at	"SPINT1"	serine peptidase inhibitor, Kunitz type 1	6692	ENSG00000166145	ENSMUSG00000027315	"Spint1"	5.88018	1.66533e-15
202833_s_at	"SERPINA1"	serpin peptidase inhibitor, clade A (alpha-1 antiproteinase, antitrypsin), member 1	5265	ENSG00000197249			7.1763	0
202834_at	"AGT"	angiotensinogen (serpin peptidase inhibitor, clade A, member 8)	183	ENSG00000135744			7.08689	0
202844_s_at	"RALBP1"	ralA binding protein 1	10928	ENSG00000017797			6.5882	7.30418e-07
202855_s_at	"SLC16A3"	solute carrier family 16, member 3 (monocarboxylic acid transporter 4)	9123	ENSG00000141526			5.38745	3.87526e-10
202856_s_at	"SLC16A3"	solute carrier family 16, member 3 (monocarboxylic acid transporter 4)	9123	ENSG00000141526			7.43181	1.06581e-14
202859_x_at	"IL8"	interleukin 8	3576	ENSG00000169429			7.85059	1.90092e-12
202863_at	"SP100"	SP100 nuclear antigen	6672				5.59871	2.95319e-14
202878_s_at	"CD93"	CD93 molecule	22918	ENSG00000125810	ENSMUSG00000027435	"Cd93"	5.43318	1.0293e-11
202888_s_at	"ANPEP"	alanyl (membrane) aminopeptidase (aminopeptidase N, aminopeptidase M, microsomal aminopeptidase, CD13, p150)	290	ENSG00000166825			5.86192	0
202890_at	"MAP7"	microtubule-associated protein 7	9053	ENSG00000135525	ENSMUSG00000019996		5.00249	0
202898_at	"SDC3"	syndecan 3	9672	ENSG00000162512			6.59287	3.93019e-14
202901_x_at	"CTSS"	cathepsin S	1520	ENSG00000163131	ENSMUSG00000038642	"Ctss"	4.94501	0
202917_s_at	"S100A8"	S100 calcium binding protein A8	6279	ENSG00000143546	ENSMUSG00000056054		6.32387	4.91226e-10
202920_at	"ANK2"	ankyrin 2, neuronal	287	ENSG00000145362			7.48895	0
202921_s_at	"ANK2"	ankyrin 2, neuronal	287	ENSG00000145362			6.5308	1.07654e-07
202931_x_at	"BIN1"	bridging integrator 1	274	ENSG00000136717	ENSMUSG00000024381	"Bin1"	8.89289	3.7201e-08
202935_s_at	"SOX9"	SRY (sex determining region Y)-box 9 (campomelic dysplasia, autosomal sex-reversal)	6662	ENSG00000125398			7.45094	1.14579e-11
202936_s_at	"SOX9"	SRY (sex determining region Y)-box 9 (campomelic dysplasia, autosomal sex-reversal)	6662	ENSG00000125398			6.27987	0
202941_at	"NDUFV2"	NADH dehydrogenase (ubiquinone) flavoprotein 2, 24kDa	4729	ENSG00000178127			10.5248	3.08716e-11
202948_at	"IL1R1"	interleukin 1 receptor, type I	3554	ENSG00000115594			5.52472	7.16945e-09
202953_at	"C1QB"	complement component 1, q subcomponent, B chain	713	ENSG00000173369			6.32905	4.5941e-13
202968_s_at	"DYRK2"	dual-specificity tyrosine-(Y)-phosphorylation regulated kinase 2	8445	ENSG00000127334			7.02873	5.02031e-08
202969_at	"DYRK2"	dual-specificity tyrosine-(Y)-phosphorylation regulated kinase 2	8445				6.6597	8.54539e-12
202982_s_at	"ACOT1"	acyl-CoA thioesterase 2 /// acyl-CoA thioesterase 1	10965	ENSG00000119673			7.29145	1.89236e-10
202986_at	"ARNT2"	aryl-hydrocarbon receptor nuclear translocator 2	9915	ENSG00000172379			8.93896	0
202988_s_at	"RGS1"	regulator of G-protein signaling 1	5996	ENSG00000090104			4.85308	0
202992_at	"C7"	complement component 7	730	ENSG00000112936			7.31438	0
202994_s_at	"FBLN1"	fibulin 1	2192	ENSG00000077942			8.50383	4.83651e-11
202995_s_at	"FBLN1"	fibulin 1	2192	ENSG00000077942			7.52269	1.11022e-16
203000_at	"STMN2"	stathmin-like 2	11075	ENSG00000104435	ENSMUSG00000027500	"Stmn2"	8.8065	0
203001_s_at	"STMN2"	stathmin-like 2	11075	ENSG00000104435	ENSMUSG00000027500	"Stmn2"	8.80677	0
203020_at	"RABGAP1L"	RAB GTPase activating protein 1-like	9910			"Rabgap1l"	5.26405	3.5274e-12
203025_at	"ARD1A"	ARD1 homolog A, N-acetyltransferase (S. cerevisiae)	8260	ENSG00000102030			7.6572	2.79108e-06
203029_s_at	"PTPRN2"	protein tyrosine phosphatase, receptor type, N polypeptide 2	5799	ENSG00000155093			8.85867	0
203030_s_at	"PTPRN2"	protein tyrosine phosphatase, receptor type, N polypeptide 2	5799	ENSG00000155093			6.02173	1.11507e-08
203032_s_at	"FH"	fumarate hydratase	2271	ENSG00000091483			5.11266	0
203038_at	"PTPRK"	protein tyrosine phosphatase, receptor type, K	5796	ENSG00000152894			6.8822	2.03926e-12
203058_s_at	"PAPSS2"	3'-phosphoadenosine 5'-phosphosulfate synthase 2	9060	ENSG00000198682			6.22186	2.51577e-13
203060_s_at	"PAPSS2"	3'-phosphoadenosine 5'-phosphosulfate synthase 2	9060	ENSG00000198682			8.60099	1.66015e-11
203065_s_at	"CAV1"	caveolin 1, caveolae protein, 22kDa	857	ENSG00000105974	ENSMUSG00000007655	"Cav1"	8.60773	0
203069_at	"SV2A"	synaptic vesicle glycoprotein 2A	9900	ENSG00000159164			9.23045	0
203087_s_at	"KIF2A"	kinesin heavy chain member 2A	3796	ENSG00000068796		"Kif2a"	6.66639	1.36698e-07
203088_at	"FBLN5"	fibulin 5	10516	ENSG00000140092			8.13292	4.8437e-10
203105_s_at	"DNM1L"	dynamin 1-like	10059	ENSG00000087470			6.4936	1.61427e-05
203126_at	"IMPA2"	inositol(myo)-1(or 4)-monophosphatase 2	3613	ENSG00000141401			5.54286	3.20669e-10
203129_s_at	"KIF5C"	kinesin family member 5C	3800	ENSG00000168280			8.7979	0
203130_s_at	"KIF5C"	kinesin family member 5C	3800	ENSG00000168280			10.2226	0
203139_at	"DAPK1"	death-associated protein kinase 1	1612	ENSG00000196730			6.43709	2.45337e-12
203146_s_at	"GABBR1"	gamma-aminobutyric acid (GABA) B receptor, 1	2550	ENSG00000204681		"Gabbr1"	9.38818	6.60947e-10
203148_s_at	"TRIM14"	tripartite motif-containing 14	9830	ENSG00000106785			5.75518	4.44416e-07
203151_at	"MAP1A"	microtubule-associated protein 1A	4130	ENSG00000166963			10.3339	0
203181_x_at	"SRPK2"	SFRS protein kinase 2	6733	ENSG00000135250			9.53937	8.54872e-15
203185_at	"RASSF2"	Ras association (RalGDS/AF-6) domain family 2	9770	ENSG00000101265			7.19345	1.27623e-05
203186_s_at	"S100A4"	S100 calcium binding protein A4	6275	ENSG00000196154	ENSMUSG00000001020		6.33939	1.8325e-11
203188_at	"B3GNT1"	UDP-GlcNAc:betaGal beta-1,3-N-acetylglucosaminyltransferase 1	11041	ENSG00000174684			9.93633	0
203213_at	"CDC2"	cell division cycle 2, G1 to S and G2 to M	983	ENSG00000170312		"Cdc2"	5.09591	0
203215_s_at	"MYO6"	myosin VI	4646	ENSG00000196586	ENSMUSG00000033577	"Myo6"	6.46133	0
203216_s_at	"MYO6"	myosin VI	4646	ENSG00000196586	ENSMUSG00000033577	"Myo6"	5.66588	0
203253_s_at	"HISPPD1"	histidine acid phosphatase domain containing 1	23262	ENSG00000145725			5.30676	1.2632e-06
203264_s_at	"ARHGEF9"	Cdc42 guanine nucleotide exchange factor (GEF) 9	23229	ENSG00000131089			7.68039	2.64714e-11
203281_s_at	"UBA7"	ubiquitin-like modifier activating enzyme 7	7318	ENSG00000182179	ENSMUSG00000032596		7.18356	1.08314e-07
203282_at	"GBE1"	glucan (1,4-alpha-), branching enzyme 1 (glycogen branching enzyme, Andersen disease, glycogen storage disease type IV)	2632	ENSG00000114480			9.0522	6.73339e-12
203295_s_at	"ATP1A2"	ATPase, Na+/K+ transporting, alpha 2 (+) polypeptide	477	ENSG00000018625	ENSMUSG00000007097	"Atp1a2"	7.38214	0
203296_s_at	"ATP1A2"	ATPase, Na+/K+ transporting, alpha 2 (+) polypeptide	477	ENSG00000018625	ENSMUSG00000007097	"Atp1a2"	7.79536	0
203300_x_at	"AP1S2"	adaptor-related protein complex 1, sigma 2 subunit	8905	ENSG00000182287			8.02997	1.21225e-06
203310_at	"STXBP3"	syntaxin binding protein 3	6814	ENSG00000116266			6.64145	4.1593e-08
203313_s_at	"TGIF1"	TGFB-induced factor homeobox 1	7050	ENSG00000177426			5.44601	0
203324_s_at	"CAV2"	caveolin 2	858	ENSG00000105971			6.1304	4.99329e-08
203335_at	"PHYH"	phytanoyl-CoA 2-hydroxylase	5264	ENSG00000107537			9.91059	1.8785e-13
203339_at	"SLC25A12"	solute carrier family 25 (mitochondrial carrier, Aralar), member 12	8604	ENSG00000115840			7.59474	8.9817e-14
203340_s_at	"SLC25A12"	solute carrier family 25 (mitochondrial carrier, Aralar), member 12	8604	ENSG00000115840			9.25977	0
203343_at	"UGDH"	UDP-glucose dehydrogenase	7358	ENSG00000109814			7.18291	2.87133e-06
203344_s_at	"RBBP8"	retinoblastoma binding protein 8	5932	ENSG00000101773			7.76947	2.44414e-08
203355_s_at	"PSD3"	pleckstrin and Sec7 domain containing 3	23362	ENSG00000156011			5.15331	0
203358_s_at	"EZH2"	enhancer of zeste homolog 2 (Drosophila)	2146	ENSG00000106462			4.92993	1.11022e-16
203364_s_at	"KIAA0652"	KIAA0652	9776	ENSG00000175224			8.11393	9.31923e-07
203369_x_at	"PDLIM7"	PDZ and LIM domain 7 (enigma)	9260	ENSG00000196923			6.74829	0
203381_s_at	"APOE"	apolipoprotein E	348	ENSG00000130203	ENSMUSG00000002985	"Apoe"	7.97178	1.86406e-12
203382_s_at	"APOE"	apolipoprotein E	348	ENSG00000130203	ENSMUSG00000002985	"Apoe"	7.94518	1.40402e-09
203387_s_at	"TBC1D4"	TBC1 domain family, member 4	9882	ENSG00000136111			7.84876	0
203389_at	"KIF3C"	kinesin family member 3C	3797	ENSG00000084731	ENSMUSG00000020668	"Kif3c"	7.54262	0
203397_s_at	"GALNT3"	UDP-N-acetyl-alpha-D-galactosamine:polypeptide N-acetylgalactosaminyltransferase 3 (GalNAc-T3)	2591	ENSG00000115339			4.69485	0
203400_s_at	"TF"	transferrin	7018	ENSG00000091513			6.29982	0
203401_at	"PRPS2"	phosphoribosyl pyrophosphate synthetase 2	5634	ENSG00000101911			5.12263	5.97372e-09
203402_at	"KCNAB2"	potassium voltage-gated channel, shaker-related subfamily, beta member 2	8514	ENSG00000069424			9.18332	6.94696e-09
203413_at	"NELL2"	NEL-like 2 (chicken)	4753	ENSG00000184613			8.20406	0
203430_at	"HEBP2"	heme binding protein 2	23593	ENSG00000051620			8.24094	5.73007e-11
203434_s_at	"MME"	membrane metallo-endopeptidase	4311				4.63969	9.55314e-08
203440_at	"CDH2"	cadherin 2, type 1, N-cadherin (neuronal)	1000	ENSG00000170558	ENSMUSG00000024304	"Cdh2"	6.14673	0
203453_at	"SCNN1A"	sodium channel, nonvoltage-gated 1 alpha	6337	ENSG00000111319			8.05264	0
203467_at	"PMM1"	phosphomannomutase 1	5372	ENSG00000100417	ENSMUSG00000022474	"Pmm1"	6.80186	3.9313e-10
203474_at	"IQGAP2"	IQ motif containing GTPase activating protein 2	10788	ENSG00000145703			5.57777	6.33801e-07
203477_at	"COL15A1"	collagen, type XV, alpha 1	1306	ENSG00000204291	ENSMUSG00000028339	"Col15a1"	4.7446	0
203485_at	"RTN1"	reticulon 1	6252	ENSG00000139970	ENSMUSG00000021087	"Rtn1"	5.20394	0
203491_s_at	"CEP57"	centrosomal protein 57kDa	9702	ENSG00000166037			4.4641	2.4999e-10
203498_at	"RCAN2"	regulator of calcineurin 2	10231	ENSG00000172348			7.6615	7.26801e-11
203516_at	"SNTA1"	syntrophin, alpha 1 (dystrophin-associated protein A1, 59kDa, acidic component)	6640	ENSG00000101400	ENSMUSG00000027488	"Snta1"	7.74839	2.63412e-12
203526_s_at	"APC"	adenomatous polyposis coli	324	ENSG00000134982			6.12877	1.07907e-09
203540_at	"GFAP"	glial fibrillary acidic protein	2670	ENSG00000131095			9.6393	0
203546_at	"IPO13"	importin 13	9670	ENSG00000117408			8.02793	3.05311e-14
203548_s_at	"LPL"	lipoprotein lipase	4023	ENSG00000175445			6.41707	3.33067e-16
203549_s_at	"LPL"	lipoprotein lipase	4023	ENSG00000175445			7.19181	1.00697e-13
203566_s_at	"AGL"	amylo-1, 6-glucosidase, 4-alpha-glucanotransferase (glycogen debranching enzyme, glycogen storage disease type III)	178	ENSG00000162688		"Agl"	10.0974	3.48477e-12
203607_at	"INPP5F"	inositol polyphosphate-5-phosphatase F	22876	ENSG00000198825			9.30797	0
203608_at	"ALDH5A1"	aldehyde dehydrogenase 5 family, member A1 (succinate-semialdehyde dehydrogenase)	7915	ENSG00000112294			7.5586	6.55313e-07
203618_at	"FAIM2"	Fas apoptotic inhibitory molecule 2	23017	ENSG00000135472			7.57335	0
203619_s_at	"FAIM2"	Fas apoptotic inhibitory molecule 2	23017	ENSG00000135472			8.18735	0
203638_s_at	"FGFR2"	fibroblast growth factor receptor 2 (bacteria-expressed kinase, keratinocyte growth factor receptor, craniofacial dysostosis 1, Crouzon syndrome, Pfeiffer syndrome, Jackson-Weiss syndrome)	2263	ENSG00000066468	ENSMUSG00000030849	"Fgfr2"	7.63583	2.69205e-06
203645_s_at	"CD163"	CD163 molecule	9332	ENSG00000177575			7.25993	0
203661_s_at	"TMOD1"	tropomodulin 1	7111	ENSG00000136842			9.24354	0
203662_s_at	"TMOD1"	tropomodulin 1	7111	ENSG00000136842			9.17423	0
203663_s_at	"COX5A"	cytochrome c oxidase subunit Va	9377	ENSG00000178741			11.4315	1.05722e-10
203680_at	"PRKAR2B"	protein kinase, cAMP-dependent, regulatory, type II, beta	5577	ENSG00000005249			6.72193	2.33147e-15
203685_at	"BCL2"	B-cell CLL/lymphoma 2	596	ENSG00000171791			7.22045	6.0876e-08
203704_s_at		---		ENSG00000124782			5.56603	0
203705_s_at	"FZD7"	frizzled homolog 7 (Drosophila)	8324	ENSG00000155760			5.81879	9.18636e-07
203706_s_at	"FZD7"	frizzled homolog 7 (Drosophila)	8324	ENSG00000155760			6.28311	1.11022e-16
203708_at	"PDE4B"	phosphodiesterase 4B, cAMP-specific (phosphodiesterase E4 dunce homolog, Drosophila)	5142				6.58346	1.45867e-07
203710_at	"ITPR1"	inositol 1,4,5-triphosphate receptor, type 1	3708	ENSG00000150995	ENSMUSG00000030102	"Itpr1"	5.32671	1.99263e-06
203724_s_at	"RUFY3"	RUN and FYVE domain containing 3	22902	ENSG00000018189	ENSMUSG00000029291	"Rufy3"	8.11198	0
203739_at	"ZNF217"	zinc finger protein 217	7764	ENSG00000171940			5.2641	2.40678e-06
203748_x_at	"RBMS1"	RNA binding motif, single stranded interacting protein 1	5937	ENSG00000153250			8.5007	1.94034e-06
203763_at	"DYNC2LI1"	dynein, cytoplasmic 2, light intermediate chain 1	51626	ENSG00000138036			3.94777	1.10677e-08
203764_at	"DLG7"	discs, large homolog 7 (Drosophila)	9787	ENSG00000126787			5.95948	3.23075e-14
203779_s_at	"MPZL2"	myelin protein zero-like 2	10205	ENSG00000149573			4.0561	4.10231e-09
203780_at	"MPZL2"	myelin protein zero-like 2	10205	ENSG00000149573			5.04051	0
203783_x_at	"POLRMT"	polymerase (RNA) mitochondrial (DNA directed)	5442	ENSG00000099821			5.32254	3.19696e-07
203797_at	"VSNL1"	visinin-like 1	7447	ENSG00000163032	ENSMUSG00000054459	"Vsnl1"	9.84885	5.4845e-14
203798_s_at	"VSNL1"	visinin-like 1	7447	ENSG00000163032	ENSMUSG00000054459	"Vsnl1"	5.68872	0
203799_at	"CD302"	CD302 molecule	9936	ENSG00000136539			7.01547	1.74364e-05
203824_at	"TSPAN8"	tetraspanin 8	7103	ENSG00000127324		"Tspan8"	5.32655	6.66134e-16
203827_at	"WIPI1"	WD repeat domain, phosphoinositide interacting 1	55062	ENSG00000070540			7.23371	4.01939e-10
203828_s_at	"IL32"	interleukin 32	9235	ENSG00000008517			6.82853	1.00808e-13
203843_at	"RPS6KA3"	ribosomal protein S6 kinase, 90kDa, polypeptide 3	6197	ENSG00000177189			7.28831	5.26396e-08
203849_s_at	"KIF1A"	kinesin family member 1A	547	ENSG00000130294		"Kif1a"	8.94033	0
203854_at	"CFI"	complement factor I	3426	ENSG00000205403			6.25949	3.21965e-15
203857_s_at	"PDIA5"	protein disulfide isomerase family A, member 5	10954	ENSG00000065485			6.6413	1.33478e-07
203858_s_at	"COX10"	COX10 homolog, cytochrome c oxidase assembly protein, heme A: farnesyltransferase (yeast)	1352	ENSG00000006695			7.67052	6.13691e-08
203861_s_at	"ACTN2"	actinin, alpha 2	88	ENSG00000077522			12.2012	0
203862_s_at	"ACTN2"	actinin, alpha 2	88	ENSG00000077522			7.55811	0
203863_at	"ACTN2"	actinin, alpha 2	88	ENSG00000077522			8.27033	0
203864_s_at	"ACTN2"	actinin, alpha 2	88	ENSG00000077522			9.06265	0
203865_s_at	"ADARB1"	adenosine deaminase, RNA-specific, B1 (RED1 homolog rat)	104	ENSG00000197381	ENSMUSG00000020262	"Adarb1"	6.96842	5.12265e-08
203868_s_at	"VCAM1"	vascular cell adhesion molecule 1	7412	ENSG00000162692			5.41315	1.38482e-07
203869_at	"USP46"	ubiquitin specific peptidase 46	64854	ENSG00000109189			4.87775	3.60827e-09
203870_at	"USP46"	ubiquitin specific peptidase 46	64854				6.30684	2.81343e-06
203872_at	"ACTA1"	actin, alpha 1, skeletal muscle	58	ENSG00000143632	ENSMUSG00000031972	"Acta1"	8.58006	0
203887_s_at	"THBD"	thrombomodulin	7056	ENSG00000178726			4.9371	6.09835e-07
203889_at	"SCG5"	secretogranin V (7B2 protein)	6447	ENSG00000166922	ENSMUSG00000023236	"Scg5"	5.64455	4.996e-15
203894_at	"TUBG2"	tubulin, gamma 2	27175	ENSG00000037042			6.92938	9.21513e-06
203896_s_at	"PLCB4"	phospholipase C, beta 4	5332				5.31026	2.22045e-16
203903_s_at	"HEPH"	hephaestin	9843	ENSG00000089472	ENSMUSG00000031209	"Heph"	5.16437	8.62099e-10
203908_at	"SLC4A4"	solute carrier family 4, sodium bicarbonate cotransporter, member 4	8671	ENSG00000080493			5.14156	0
203909_at	"SLC9A6"	solute carrier family 9 (sodium/hydrogen exchanger), member 6	10479	ENSG00000198689			9.52625	3.70578e-08
203913_s_at	"HPGD"	hydroxyprostaglandin dehydrogenase 15-(NAD)	3248	ENSG00000164120	ENSMUSG00000031613	"Hpgd"	4.85107	0
203914_x_at	"HPGD"	hydroxyprostaglandin dehydrogenase 15-(NAD)	3248	ENSG00000164120	ENSMUSG00000031613	"Hpgd"	7.5275	4.44089e-16
203917_at	"CXADR"	coxsackie virus and adenovirus receptor	1525	ENSG00000154639			6.31423	0
203919_at	"TCEA2"	transcription elongation factor A (SII), 2	6919	ENSG00000171703			8.1577	3.63799e-10
203921_at	"CHST2"	carbohydrate (N-acetylglucosamine-6-O) sulfotransferase 2	9435	ENSG00000175040			7.32382	5.20249e-08
203924_at	"GSTA1"	glutathione S-transferase A1	2938	ENSG00000187919			6.64567	0
203929_s_at	"MAPT"	microtubule-associated protein tau	4137	ENSG00000186868	ENSMUSG00000018411	"Mapt"	10.1843	0
203930_s_at	"MAPT"	microtubule-associated protein tau	4137	ENSG00000186868	ENSMUSG00000018411	"Mapt"	6.40085	0
203934_at	"KDR"	kinase insert domain receptor (a type III receptor tyrosine kinase)	3791	ENSG00000128052	ENSMUSG00000062960	"Kdr"	5.14849	8.80054e-10
203943_at	"KIF3B"	kinesin family member 3B	9371	ENSG00000101350			6.98311	2.54278e-05
203946_s_at	"ARG2"	arginase, type II	384	ENSG00000081181			5.28312	2.92322e-13
203951_at	"CNN1"	calponin 1, basic, smooth muscle	1264	ENSG00000130176			6.78885	1.49835e-08
203961_at	"NEBL"	nebulette	10529	ENSG00000078114			7.05017	0
203962_s_at	"NEBL"	nebulette	10529	ENSG00000078114			6.11377	0
203973_s_at	"CEBPD"	CCAAT/enhancer binding protein (C/EBP), delta	1052			"Cebpd"	9.7297	8.32807e-07
203980_at	"FABP4"	fatty acid binding protein 4, adipocyte	2167	ENSG00000170323	ENSMUSG00000062515	"Fabp4"	5.94167	0
203986_at	"STBD1"	starch binding domain 1	8987	ENSG00000118804	ENSMUSG00000047963		7.97589	0
203987_at	"FZD6"	frizzled homolog 6 (Drosophila)	8323	ENSG00000164930			5.60208	2.09096e-07
203997_at	"PTPN3"	protein tyrosine phosphatase, non-receptor type 3	5774	ENSG00000070159			8.37872	0
203998_s_at	"SYT1"	synaptotagmin I	6857	ENSG00000067715	ENSMUSG00000035864	"Syt1"	6.97975	0
203999_at		---		ENSG00000067715	ENSMUSG00000035864		9.08745	0
204005_s_at	"PAWR"	PRKC, apoptosis, WT1, regulator	5074	ENSG00000177425			3.6832	1.42274e-11
204021_s_at	"PURA"	purine-rich element binding protein A	5813	ENSG00000185129	ENSMUSG00000043991	"Pura"	8.1902	1.59081e-08
204029_at	"CELSR2"	cadherin, EGF LAG seven-pass G-type receptor 2 (flamingo homolog, Drosophila)	1952	ENSG00000143126			7.87556	3.35381e-11
204030_s_at	"SCHIP1"	schwannomin interacting protein 1	29970	ENSG00000151967			6.85348	0
204035_at	"SCG2"	secretogranin II (chromogranin C)	7857	ENSG00000171951	ENSMUSG00000050711	"Scg2"	7.00688	0
204042_at	"WASF3"	WAS protein family, member 3	10810	ENSG00000132970			9.06232	4.74945e-09
204058_at	"ME1"	malic enzyme 1, NADP(+)-dependent, cytosolic	4199	ENSG00000065833			4.32941	4.40759e-13
204059_s_at	"ME1"	malic enzyme 1, NADP(+)-dependent, cytosolic	4199	ENSG00000065833			6.29471	9.53237e-13
204066_s_at	"CENTG2"	centaurin, gamma 2	116987	ENSG00000157985	ENSMUSG00000055013	"Centg2"	8.49258	1.91802e-07
204070_at	"RARRES3"	retinoic acid receptor responder (tazarotene induced) 3	5920	ENSG00000133321			7.60114	3.26385e-07
204073_s_at	"C11orf9"	chromosome 11 open reading frame 9	745	ENSG00000124920			7.91612	1.25966e-08
204083_s_at	"TPM2"	tropomyosin 2 (beta)	7169	ENSG00000198467	ENSMUSG00000028464	"Tpm2"	11.9171	0
204099_at	"SMARCD3"	SWI/SNF related, matrix associated, actin dependent regulator of chromatin, subfamily d, member 3	6604	ENSG00000082014			6.99978	8.90288e-13
204105_s_at	"NRCAM"	neuronal cell adhesion molecule	4897	ENSG00000091129			7.77323	0
204112_s_at	"HNMT"	histamine N-methyltransferase	3176	ENSG00000150540			7.20159	4.69462e-08
204135_at	"FILIP1L"	filamin A interacting protein 1-like	11259	ENSG00000168386			5.65638	0
204137_at	"GPR137B"	G protein-coupled receptor 137B	7107	ENSG00000077585			4.94542	1.58873e-13
204141_at	"TUBB2A"	tubulin, beta 2A	7280	ENSG00000137267		"Tubb2a"	11.2861	0
204165_at	"WASF1"	WAS protein family, member 1	8936	ENSG00000112290			7.14061	0
204168_at	"MGST2"	microsomal glutathione S-transferase 2	4258	ENSG00000085871			7.59358	1.80579e-07
204170_s_at	"CKS2"	CDC28 protein kinase regulatory subunit 2	1164	ENSG00000123975	ENSMUSG00000062248	"Cks2"	5.69451	3.48633e-09
204179_at	"MB"	myoglobin	4151	ENSG00000198125	ENSMUSG00000018893	"Mb"	12.0738	0
204187_at	"GMPR"	guanosine monophosphate reductase	2766	ENSG00000137198			7.17176	3.68841e-07
204191_at	"IFNAR1"	interferon (alpha, beta and omega) receptor 1	3454	ENSG00000142166			4.97541	2.83396e-09
204198_s_at	"RUNX3"	runt-related transcription factor 3	864	ENSG00000020633			5.97366	2.05497e-09
204201_s_at	"PTPN13"	protein tyrosine phosphatase, non-receptor type 13 (APO-1/CD95 (Fas)-associated phosphatase)	5783	ENSG00000163629		"Ptpn13"	4.70452	3.57929e-08
204209_at	"PCYT1A"	phosphate cytidylyltransferase 1, choline, alpha	5130			"Pcyt1a"	6.97445	1.10911e-12
204215_at	"C7orf23"	chromosome 7 open reading frame 23	79161	ENSG00000135185			6.25359	1.88136e-06
204219_s_at	"PSMC1"	proteasome (prosome, macropain) 26S subunit, ATPase, 1	5700	ENSG00000100764			10.436	1.90424e-10
204224_s_at	"GCH1"	GTP cyclohydrolase 1 (dopa-responsive dystonia)	2643	ENSG00000131979			5.05266	2.87548e-14
204230_s_at	"SLC17A7"	solute carrier family 17 (sodium-dependent inorganic phosphate cotransporter), member 7	57030	ENSG00000104888			5.6146	0.000129805
204247_s_at	"CDK5"	cyclin-dependent kinase 5	1020	ENSG00000164885		"Cdk5"	8.26916	1.11022e-16
204252_at	"CDK2"	cyclin-dependent kinase 2	1017	ENSG00000123374			5.66951	3.85556e-10
204254_s_at	"VDR"	vitamin D (1,25- dihydroxyvitamin D3) receptor	7421	ENSG00000111424			5.9082	0
204255_s_at	"VDR"	vitamin D (1,25- dihydroxyvitamin D3) receptor	7421	ENSG00000111424			5.04923	0
204259_at	"MMP7"	matrix metallopeptidase 7 (matrilysin, uterine)	4316	ENSG00000137673			5.99004	0
204260_at	"CHGB"	chromogranin B (secretogranin 1)	1114	ENSG00000089199	ENSMUSG00000027350	"Chgb"	6.43188	0
204273_at	"EDNRB"	endothelin receptor type B	1910	ENSG00000136160			5.09823	3.40719e-10
204281_at	"TEAD4"	TEA domain family member 4	7004	ENSG00000197905			8.02071	5.84506e-07
204283_at	"FARS2"	phenylalanyl-tRNA synthetase 2, mitochondrial	10667	ENSG00000145982			5.26519	7.11462e-07
204284_at	"PPP1R3C"	protein phosphatase 1, regulatory (inhibitor) subunit 3C	5507	ENSG00000119938			11.8717	0
204287_at	"SYNGR1"	synaptogyrin 1	9145	ENSG00000100321			8.62795	3.26102e-07
204301_at	"KBTBD11"	kelch repeat and BTB (POZ) domain containing 11	9920	ENSG00000176595			7.35668	0
204311_at	"ATP1B2"	ATPase, Na+/K+ transporting, beta 2 polypeptide	482	ENSG00000129244	ENSMUSG00000041329	"Atp1b2"	8.06863	5.35206e-07
204314_s_at	"CREB1"	cAMP responsive element binding protein 1	1385	ENSG00000118260			4.38959	5.49051e-05
204337_at	"RGS4"	regulator of G-protein signaling 4	5999	ENSG00000117152			8.87095	4.02665e-08
204343_at	"ABCA3"	ATP-binding cassette, sub-family A (ABC1), member 3	21	ENSG00000167972			7.21542	8.14991e-10
204344_s_at	"SEC23A"	Sec23 homolog A (S. cerevisiae)	10484	ENSG00000100934			7.15786	1.13504e-09
204348_s_at	"AK3L1"	adenylate kinase 3-like 1	205	ENSG00000162433		"Ak3l1"	6.97929	1.75579e-08
204351_at	"S100P"	S100 calcium binding protein P	6286	ENSG00000163993			7.08623	1.81961e-09
204363_at	"F3"	coagulation factor III (thromboplastin, tissue factor)	2152				6.11318	2.15317e-12
204364_s_at	"REEP1"	receptor accessory protein 1	65055	ENSG00000068615		"Reep1"	7.18588	0
204378_at	"BCAS1"	breast carcinoma amplified sequence 1	8537	ENSG00000064787			6.61335	0
204379_s_at	"FGFR3"	fibroblast growth factor receptor 3 (achondroplasia, thanatophoric dwarfism)	2261	ENSG00000068078			6.82492	8.88178e-16
204388_s_at	"MAOA"	monoamine oxidase A	4128	ENSG00000189221			7.17542	0
204389_at	"MAOA"	monoamine oxidase A	4128	ENSG00000189221			5.84656	1.14157e-08
204409_s_at	"EIF1AY"	eukaryotic translation initiation factor 1A, Y-linked	9086	ENSG00000198692			3.56425	0
204412_s_at	"NEFH"	neurofilament, heavy polypeptide 200kDa	4744	ENSG00000100285			5.24832	1.23829e-07
204424_s_at	"LMO3"	LIM domain only 3 (rhombotin-like 2)	55885	ENSG00000048540			8.95593	2.44249e-15
204430_s_at	"SLC2A5"	solute carrier family 2 (facilitated glucose/fructose transporter), member 5	6518	ENSG00000142583			7.23151	0
204438_at	"MRC1"	mannose receptor, C type 1 /// mannose receptor, C type 1-like 1	414308	ENSG00000120586			6.68252	1.32751e-07
204446_s_at	"ALOX5"	arachidonate 5-lipoxygenase	240	ENSG00000012779			6.13746	3.37608e-12
204451_at	"FZD1"	frizzled homolog 1 (Drosophila)	8321	ENSG00000157240			6.98714	2.64111e-12
204455_at	"DST"	dystonin	667	ENSG00000151914			7.30464	0
204461_x_at	"RAD1"	RAD1 homolog (S. pombe)	5810	ENSG00000113456			6.66993	3.87506e-05
204463_s_at	"EDNRA"	endothelin receptor type A	1909	ENSG00000151617			4.57188	0
204464_s_at	"EDNRA"	endothelin receptor type A	1909	ENSG00000151617			7.61251	1.01439e-09
204465_s_at	"INA"	internexin neuronal intermediate filament protein, alpha	9118	ENSG00000148798		"Ina"	8.53421	0
204467_s_at	"SNCA"	synuclein, alpha (non A4 component of amyloid precursor)	6622	ENSG00000145335	ENSMUSG00000025889	"Snca"	8.15402	0
204469_at	"PTPRZ1"	protein tyrosine phosphatase, receptor-type, Z polypeptide 1	5803	ENSG00000106278	ENSMUSG00000068748	"Ptprz1"	6.80378	0
204471_at	"GAP43"	growth associated protein 43	2596	ENSG00000172020	ENSMUSG00000047261	"Gap43"	6.8514	0
204483_at	"ENO3"	enolase 3 (beta, muscle)	2027	ENSG00000108515	ENSMUSG00000060600	"Eno3"	6.91809	0
204485_s_at	"TOM1L1"	target of myb1 (chicken)-like 1	10040	ENSG00000141198			5.8934	1.9746e-08
204489_s_at	"CD44"	CD44 molecule (Indian blood group)	960	ENSG00000026508			7.95525	6.72936e-07
204490_s_at	"CD44"	CD44 molecule (Indian blood group)	960	ENSG00000026508			6.86382	1.85005e-09
204499_at	"AGTPBP1"	ATP/GTP binding protein 1	23287	ENSG00000135049			5.49171	9.4266e-05
204507_s_at	"PPP3R1"	protein phosphatase 3 (formerly 2B), regulatory subunit B, alpha isoform	5534	ENSG00000115953		"Ppp3r1"	5.29799	8.08424e-09
204508_s_at	"CA12"	carbonic anhydrase XII	771	ENSG00000074410			6.46717	1.11022e-16
204513_s_at	"ELMO1"	engulfment and cell motility 1	9844	ENSG00000155849			8.19006	8.28281e-08
204517_at	"PPIC"	peptidylprolyl isomerase C (cyclophilin C)	5480	ENSG00000168938	ENSMUSG00000024538	"Ppic"	6.41609	0
204519_s_at	"PLLP"	plasma membrane proteolipid (plasmolipin)	51090	ENSG00000102934			7.90778	1.97456e-11
204521_at	"C12orf24"	chromosome 12 open reading frame 24	29902	ENSG00000204856	ENSMUSG00000029463		7.10084	0
204524_at	"PDPK1"	3-phosphoinositide dependent protein kinase-1	5170	ENSG00000140992	ENSMUSG00000024122	"Pdpk1"	6.44766	6.80476e-11
204526_s_at	"TBC1D8"	TBC1 domain family, member 8 (with GRAM domain)	11138	ENSG00000204634			7.59163	3.79915e-06
204540_at	"EEF1A2"	eukaryotic translation elongation factor 1 alpha 2	1917	ENSG00000101210	ENSMUSG00000016349	"Eef1a2"	6.93818	0
204546_at	"KIAA0513"	KIAA0513	9764	ENSG00000135709			7.92272	0
204557_s_at	"DZIP1"	DAZ interacting protein 1	22873	ENSG00000134874			5.10261	0
204565_at	"THEM2"	thioesterase superfamily member 2	55856	ENSG00000112304			7.97137	5.87485e-09
204570_at	"COX7A1"	cytochrome c oxidase subunit VIIa polypeptide 1 (muscle)	1346	ENSG00000161281	ENSMUSG00000074218	"Cox7a1"	12.0275	0
204591_at	"CHL1"	cell adhesion molecule with homology to L1CAM (close homolog of L1)	10752	ENSG00000134121	ENSMUSG00000030077	"Chl1"	5.6421	0
204612_at	"PKIA"	protein kinase (cAMP-dependent, catalytic) inhibitor alpha	5569	ENSG00000171033	ENSMUSG00000027499	"Pkia"	5.8075	0
204631_at	"MYH2"	myosin, heavy chain 2, skeletal muscle, adult	4620	ENSG00000125414			12.0751	0
204638_at	"ACP5"	acid phosphatase 5, tartrate resistant	54	ENSG00000102575			6.04126	5.69904e-10
204655_at	"CCL5"	chemokine (C-C motif) ligand 5	6352	ENSG00000161570			7.27095	4.04038e-08
204662_at	"CP110"	CP110 protein	9738	ENSG00000103540			7.37167	1.6357e-11
204675_at	"SRD5A1"	steroid-5-alpha-reductase, alpha polypeptide 1 (3-oxo-5 alpha-steroid delta 4-dehydrogenase alpha 1)	6715	ENSG00000145545			6.13238	3.63976e-11
204677_at	"CDH5"	cadherin 5, type 2, VE-cadherin (vascular epithelium)	1003	ENSG00000179776	ENSMUSG00000031871	"Cdh5"	6.16886	5.50356e-10
204678_s_at	"KCNK1"	potassium channel, subfamily K, member 1	3775	ENSG00000135750	ENSMUSG00000033998	"Kcnk1"	6.91324	6.36987e-08
204679_at	"KCNK1"	potassium channel, subfamily K, member 1	3775	ENSG00000135750	ENSMUSG00000033998	"Kcnk1"	7.06041	3.44058e-12
204681_s_at	"RAPGEF5"	Rap guanine nucleotide exchange factor (GEF) 5	9771	ENSG00000136237			9.24968	5.77316e-15
204685_s_at	"ATP2B2"	ATPase, Ca++ transporting, plasma membrane 2	491	ENSG00000157087			7.45458	0
204697_s_at	"CHGA"	chromogranin A (parathyroid secretory protein 1)	1113	ENSG00000100604		"Chga"	6.05517	2.6026e-10
204698_at	"ISG20"	interferon stimulated exonuclease gene 20kDa	3669	ENSG00000172183			6.4465	1.11867e-09
204712_at	"WIF1"	WNT inhibitory factor 1	11197	ENSG00000156076			6.86127	0
204718_at	"EPHB6"	EPH receptor B6	2051	ENSG00000106123	ENSMUSG00000029869	"Ephb6"	7.80604	1.73154e-09
204720_s_at	"DNAJC6"	DnaJ (Hsp40) homolog, subfamily C, member 6	9829	ENSG00000116675			8.85869	0
204724_s_at	"COL9A3"	collagen, type IX, alpha 3	1299	ENSG00000092758			7.10906	1.84605e-07
204726_at	"CDH13"	cadherin 13, H-cadherin (heart)	1012	ENSG00000140945	ENSMUSG00000031841	"Cdh13"	5.26632	1.73406e-12
204730_at	"RIMS3"	regulating synaptic membrane exocytosis 3	9783	ENSG00000117016			7.37529	9.5135e-13
204737_s_at	"MYH6"	myosin, heavy chain 6, cardiac muscle, alpha (cardiomyopathy, hypertrophic 1) /// myosin, heavy chain 7, cardiac muscle, beta	4624	ENSG00000092054	ENSMUSG00000053093	"Myh6"	11.79	0
204743_at	"TAGLN3"	transgelin 3	29114	ENSG00000144834	ENSMUSG00000022658	"Tagln3"	8.60851	0
204748_at	"PTGS2"	prostaglandin-endoperoxide synthase 2 (prostaglandin G/H synthase and cyclooxygenase)	5743	ENSG00000073756			4.40334	1.88738e-15
204749_at	"NAP1L3"	nucleosome assembly protein 1-like 3	4675	ENSG00000186310			6.38044	0
204762_s_at	"GNAO1"	guanine nucleotide binding protein (G protein), alpha activating activity polypeptide O	2775	ENSG00000087258	ENSMUSG00000031748	"Gnao1"	7.17268	0
204763_s_at	"GNAO1"	guanine nucleotide binding protein (G protein), alpha activating activity polypeptide O	2775	ENSG00000087258	ENSMUSG00000031748	"Gnao1"	9.51789	0
204774_at	"EVI2A"	ecotropic viral integration site 2A	2123	ENSG00000126860		"Evi2a"	7.44599	0
204777_s_at	"MAL"	mal, T-cell differentiation protein	4118	ENSG00000172005			8.66407	0
204783_at	"MLF1"	Myeloid leukemia factor 1	4291	ENSG00000178053	ENSMUSG00000048416	"Mlf1"	6.93365	5.9952e-15
204793_at	"GPRASP1"	G protein-coupled receptor associated sorting protein 1	9737	ENSG00000198932			8.61645	1.57387e-07
204802_at	"RRAD"	Ras-related associated with diabetes	6236	ENSG00000166592	ENSMUSG00000031880	"Rrad"	5.9996	0
204803_s_at	"RRAD"	Ras-related associated with diabetes	6236	ENSG00000166592	ENSMUSG00000031880	"Rrad"	6.71111	0
204806_x_at	"HLA-F"	major histocompatibility complex, class I, F	3134	ENSG00000137403			9.29158	1.94176e-08
204810_s_at	"CKM"	creatine kinase, muscle	1158	ENSG00000104879	ENSMUSG00000030399	"Ckm"	11.2777	0
204814_at	"CADPS"	Ca2+-dependent secretion activator	8618	ENSG00000163618	ENSMUSG00000054423	"Cadps"	4.21128	3.6913e-05
204823_at	"NAV3"	neuron navigator 3	89795	ENSG00000067798			8.7463	8.52327e-06
204825_at	"MELK"	maternal embryonic leucine zipper kinase	9833	ENSG00000165304			6.23909	8.45063e-07
204834_at	"FGL2"	fibrinogen-like 2	10875	ENSG00000127951	ENSMUSG00000039899	"Fgl2"	5.70073	5.81877e-10
204840_s_at	"EEA1"	early endosome antigen 1	8411	ENSG00000102189			3.42752	3.8346e-07
204844_at	"ENPEP"	glutamyl aminopeptidase (aminopeptidase A)	2028	ENSG00000138792			3.91241	2.09832e-13
204851_s_at	"DCX"	doublecortex; lissencephaly, X-linked (doublecortin)	1641	ENSG00000077279			4.48261	1.22125e-15
204863_s_at	"IL6ST"	interleukin 6 signal transducer (gp130, oncostatin M receptor)	3572	ENSG00000134352			7.36148	5.94014e-12
204865_at	"CA3"	carbonic anhydrase III, muscle specific	761	ENSG00000164879	ENSMUSG00000027559		7.44628	0
204869_at	"PCSK2"	proprotein convertase subtilisin/kexin type 2	5126	ENSG00000125851	ENSMUSG00000027419	"Pcsk2"	5.61366	1.11022e-16
204870_s_at	"PCSK2"	proprotein convertase subtilisin/kexin type 2	5126	ENSG00000125851	ENSMUSG00000027419	"Pcsk2"	5.85999	7.36189e-12
204879_at	"PDPN"	podoplanin	10630				4.43543	8.77354e-12
204889_s_at	"NEURL"	neuralized homolog (Drosophila)	9148	ENSG00000107954			6.71495	3.06422e-14
204897_at	"PTGER4"	prostaglandin E receptor 4 (subtype EP4)	5734	ENSG00000171522			5.34861	4.1535e-08
204908_s_at	"BCL3"	B-cell CLL/lymphoma 3	602	ENSG00000069399			6.47471	6.35417e-08
204916_at	"RAMP1"	receptor (G protein-coupled) activity modifying protein 1	10267	ENSG00000132329	ENSMUSG00000034353	"Ramp1"	7.12178	0
204931_at	"TCF21"	transcription factor 21	6943	ENSG00000118526			5.27401	0
204938_s_at	"PLN"	phospholamban	5350	ENSG00000198523			9.07217	0
204939_s_at	"PLN"	phospholamban	5350	ENSG00000198523			10.7413	0
204940_at	"PLN"	phospholamban	5350	ENSG00000198523			8.43657	0
204953_at	"SNAP91"	synaptosomal-associated protein, 91kDa homolog (mouse)	9892	ENSG00000065609		"Snap91"	6.28321	0
204955_at	"SRPX"	sushi-repeat-containing protein, X-linked	8406	ENSG00000101955			6.66914	1.67925e-11
204959_at	"MNDA"	myeloid cell nuclear differentiation antigen	4332	ENSG00000163563			6.47441	3.93421e-08
204966_at	"BAI2"	brain-specific angiogenesis inhibitor 2	576	ENSG00000121753			6.39287	1.87628e-14
204971_at	"CSTA"	cystatin A (stefin A)	1475	ENSG00000121552			6.22678	0
204976_s_at	"AMMECR1"	Alport syndrome, mental retardation, midface hypoplasia and elliptocytosis chromosomal region, gene 1	9949	ENSG00000101935			5.09951	2.33574e-08
204979_s_at	"SH3BGR"	SH3 domain binding glutamic acid-rich protein	6450	ENSG00000185437		"Sh3bgr"	10.3074	0
204993_at	"GNAZ"	guanine nucleotide binding protein (G protein), alpha z polypeptide	2781	ENSG00000128266			7.05166	1.38054e-10
204995_at	"CDK5R1"	cyclin-dependent kinase 5, regulatory subunit 1 (p35)	8851	ENSG00000176749			5.10041	0
204997_at	"GPD1"	glycerol-3-phosphate dehydrogenase 1 (soluble)	2819	ENSG00000167588			8.27223	1.12632e-11
205000_at	"DDX3Y"	DEAD (Asp-Glu-Ala-Asp) box polypeptide 3, Y-linked	8653			"Ddx3y"	4.26018	0
205001_s_at	"DDX3Y"	DEAD (Asp-Glu-Ala-Asp) box polypeptide 3, Y-linked	8653	ENSG00000067048		"Ddx3y"	4.52861	9.76996e-15
205003_at	"DOCK4"	dedicator of cytokinesis 4	9732	ENSG00000128512			7.94604	8.70639e-09
205029_s_at	"FABP7"	fatty acid binding protein 7, brain	2173	ENSG00000164434	ENSMUSG00000019874	"Fabp7"	4.32748	0
205030_at	"FABP7"	fatty acid binding protein 7, brain	2173	ENSG00000164434	ENSMUSG00000019874	"Fabp7"	6.92521	0
205048_s_at	"PSPH"	phosphoserine phosphatase	5723	ENSG00000146733			5.58129	0
205054_at	"NEB"	nebulin	4703	ENSG00000183091			7.52063	0
205081_at	"CRIP1"	cysteine-rich protein 1 (intestinal)	1396	ENSG00000182351	ENSMUSG00000006360	"Crip1"	7.72528	7.19536e-13
205103_at	"C1orf61"	chromosome 1 open reading frame 61	10485	ENSG00000125462			9.76648	0
205104_at	"SNPH"	syntaphilin	9751	ENSG00000101298			7.92348	7.52137e-09
205109_s_at	"ARHGEF4"	Rho guanine nucleotide exchange factor (GEF) 4	50649	ENSG00000136002			7.8782	0
205110_s_at	"FGF13"	fibroblast growth factor 13	2258	ENSG00000129682			7.5497	1.08639e-09
205113_at	"NEFM"	neurofilament, medium polypeptide 150kDa	4741	ENSG00000104722	ENSMUSG00000022054		5.77049	0
205114_s_at	"CCL3"	chemokine (C-C motif) ligand 3 /// chemokine (C-C motif) ligand 3-like 1 /// chemokine (C-C motif) ligand 3-like 3 /// similar to Small inducible cytokine A3-like 1 precursor (Tonsillar lymphocyte LD78 beta protein) (LD78-beta(1-70)) (G0/G1 switch regulatory protein 19-2) (G0S19-2 protein) (PAT 464.2) /// similar to chemokine (C-C motif) ligand 3-like 3	414062	ENSG00000006075			7.07239	1.36678e-08
205115_s_at	"RBM19"	RNA binding motif protein 19	9904	ENSG00000122965			6.31731	5.45877e-08
205117_at	"FGF1"	fibroblast growth factor 1 (acidic)	2246	ENSG00000113578			7.25408	0
205121_at	"SGCB"	sarcoglycan, beta (43kDa dystrophin-associated glycoprotein)	6443	ENSG00000163069			5.96401	8.70312e-08
205122_at	"TMEFF1"	transmembrane protein with EGF-like and two follistatin-like domains 1	8577	ENSG00000066697	ENSMUSG00000028347	"Tmeff1"	6.72462	0
205123_s_at	"TMEFF1"	transmembrane protein with EGF-like and two follistatin-like domains 1	8577	ENSG00000066697	ENSMUSG00000028347	"Tmeff1"	4.93231	0
205132_at	"ACTC1"	actin, alpha, cardiac muscle 1	70	ENSG00000159251	ENSMUSG00000068614	"Actc1"	7.85578	0
205143_at	"NCAN"	neurocan	1463	ENSG00000130287			7.80742	0
205148_s_at	"CLCN4"	chloride channel 4	1183	ENSG00000073464			4.96488	4.37828e-12
205149_s_at	"CLCN4"	chloride channel 4	1183	ENSG00000073464			5.1321	2.91066e-09
205150_s_at	"KIAA0644"	KIAA0644 gene product	9865				6.87598	6.37692e-09
205152_at	"SLC6A1"	solute carrier family 6 (neurotransmitter transporter, GABA), member 1	6529	ENSG00000157103	ENSMUSG00000030310	"Slc6a1"	8.62803	0
205158_at	"RNASE4"	ribonuclease, RNase A family, 4	6038	ENSG00000181784	ENSMUSG00000021876	"Rnase4"	7.23647	1.15145e-08
205163_at	"MYLPF"	fast skeletal myosin light chain 2	29895	ENSG00000180209	ENSMUSG00000030672	"Mylpf"	12.9185	0
205173_x_at	"CD58"	CD58 molecule	965	ENSG00000116815			5.15553	8.70882e-10
205177_at	"TNNI1"	troponin I type 1 (skeletal, slow)	7135	ENSG00000159173	ENSMUSG00000026418	"Tnni1"	5.92455	0
205187_at	"SMAD5"	SMAD family member 5	4090	ENSG00000113658			5.32348	4.19644e-10
205220_at	"GPR109B"	G protein-coupled receptor 109B	8843				6.45811	3.23075e-14
205234_at	"SLC16A4"	solute carrier family 16, member 4 (monocarboxylic acid transporter 5)	9122	ENSG00000168679			4.49489	1.00203e-07
205262_at	"KCNH2"	potassium voltage-gated channel, subfamily H (eag-related), member 2	3757	ENSG00000055118		"Kcnh2"	6.88349	3.49772e-08
205267_at	"POU2AF1"	POU class 2 associating factor 1	5450	ENSG00000110777	ENSMUSG00000032053	"Pou2af1"	8.22261	0
205269_at	"LCP2"	lymphocyte cytosolic protein 2 (SH2 domain containing leukocyte protein of 76kDa)	3937	ENSG00000043462			4.29976	2.22045e-16
205278_at	"GAD1"	glutamate decarboxylase 1 (brain, 67kDa)	2571	ENSG00000128683	ENSMUSG00000070880	"Gad1"	7.25031	0
205280_at	"GLRB"	glycine receptor, beta	2743	ENSG00000109738	ENSMUSG00000028020	"Glrb"	4.16733	0
205295_at	"CKMT2"	creatine kinase, mitochondrial 2 (sarcomeric)	1160	ENSG00000131730	ENSMUSG00000021622	"Ckmt2"	10.142	0
205308_at	"C8orf70"	chromosome 8 open reading frame 70	51101	ENSG00000104427			7.07847	1.34555e-05
205316_at		CDNA FLJ33407 fis, clone BRACE2010535					6.00908	3.25752e-07
205320_at	"APC2"	adenomatosis polyposis coli 2	10297	ENSG00000115266			7.27945	0
205325_at	"PHYHIP"	phytanoyl-CoA 2-hydroxylase interacting protein	9796	ENSG00000168490			8.78817	5.55112e-16
205330_at	"MN1"	meningioma (disrupted in balanced translocation) 1	4330	ENSG00000169184			7.94382	0
205334_at	"S100A1"	S100 calcium binding protein A1	6271	ENSG00000160678			7.59617	0
205344_at	"CSPG5"	chondroitin sulfate proteoglycan 5 (neuroglycan C)	10675	ENSG00000114646			5.68342	8.33163e-07
205348_s_at	"DYNC1I1"	dynein, cytoplasmic 1, intermediate chain 1	1780	ENSG00000158560			7.08417	2.09377e-12
205352_at	"SERPINI1"	serpin peptidase inhibitor, clade I (neuroserpin), member 1	5274	ENSG00000163536	ENSMUSG00000027834	"Serpini1"	8.31642	0
205356_at	"USP13"	ubiquitin specific peptidase 13 (isopeptidase T-3)	8975	ENSG00000058056			9.65741	0
205357_s_at	"AGTR1"	angiotensin II receptor, type 1	185	ENSG00000144891			4.53794	5.85394e-11
205358_at	"GRIA2"	glutamate receptor, ionotropic, AMPA 2	2891	ENSG00000120251	ENSMUSG00000033981	"Gria2"	7.55303	0
205359_at	"AKAP6"	A kinase (PRKA) anchor protein 6	9472	ENSG00000151320			6.15459	6.43929e-15
205363_at	"BBOX1"	butyrobetaine (gamma), 2-oxoglutarate dioxygenase (gamma-butyrobetaine hydroxylase) 1	8424	ENSG00000129151			4.91086	0
205368_at	"FAM131B"	family with sequence similarity 131, member B	9715	ENSG00000159784			5.3282	0
205370_x_at	"DBT"	dihydrolipoamide branched chain transacylase E2	1629	ENSG00000137992			10.599	2.32728e-09
205371_s_at	"DBT"	dihydrolipoamide branched chain transacylase E2	1629	ENSG00000137992			4.73827	3.06441e-10
205373_at	"CTNNA2"	catenin (cadherin-associated protein), alpha 2	1496	ENSG00000066032		"Ctnna2"	5.37357	0
205374_at	"SLN"	sarcolipin	6588	ENSG00000170290			11.5513	0
205378_s_at	"ACHE"	acetylcholinesterase (Yt blood group)	43	ENSG00000087085			6.33114	0
205380_at	"PDZK1"	PDZ domain containing 1	5174	ENSG00000174827			5.30443	0
205382_s_at	"CFD"	complement factor D (adipsin)	1675	ENSG00000197766	ENSMUSG00000061780	"Cfd"	6.00323	0
205384_at	"FXYD1"	FXYD domain containing ion transport regulator 1 (phospholemman)	5348			"Fxyd1"	7.8382	0
205388_at	"TNNC2"	troponin C type 2 (fast)	7125	ENSG00000101470	ENSMUSG00000017300	"Tnnc2"	12.8224	0
205389_s_at	"ANK1"	ankyrin 1, erythrocytic	286	ENSG00000029534	ENSMUSG00000031543	"Ank1"	6.32495	0
205390_s_at	"ANK1"	ankyrin 1, erythrocytic	286	ENSG00000029534	ENSMUSG00000031543	"Ank1"	6.20701	2.76668e-13
205391_x_at	"ANK1"	ankyrin 1, erythrocytic	286	ENSG00000029534	ENSMUSG00000031543	"Ank1"	8.16019	0
205399_at	"DCLK1"	doublecortin-like kinase 1	9201	ENSG00000133083			9.36219	0
205412_at	"ACAT1"	acetyl-Coenzyme A acetyltransferase 1 (acetoacetyl Coenzyme A thiolase)	38	ENSG00000075239			10.2628	2.50689e-11
205413_at	"MPPED2"	metallophosphoesterase domain containing 2	744	ENSG00000066382			5.20935	2.85251e-09
205414_s_at	"RICH2"	Rho-type GTPase-activating protein RICH2	9912	ENSG00000006740			5.54409	2.28716e-08
205431_s_at	"BMP5"	bone morphogenetic protein 5	653	ENSG00000112175			5.33321	2.85666e-07
205434_s_at	"AAK1"	AP2 associated kinase 1	22848	ENSG00000115977			8.51861	9.79998e-09
205440_s_at	"NPY1R"	neuropeptide Y receptor Y1	4886				5.80461	6.4464e-10
205442_at	"MFAP3L"	microfibrillar-associated protein 3-like	9848	ENSG00000198948			5.48956	0
205444_at	"ATP2A1"	ATPase, Ca++ transporting, cardiac muscle, fast twitch 1	487	ENSG00000196296	ENSMUSG00000030730	"Atp2a1"	11.0987	0
205471_s_at	"DACH1"	dachshund homolog 1 (Drosophila)	1602	ENSG00000165659			4.95711	4.33486e-08
205472_s_at	"DACH1"	dachshund homolog 1 (Drosophila)	1602	ENSG00000165659			5.00969	6.62808e-08
205475_at	"SCRG1"	scrapie responsive protein 1	11341	ENSG00000164106	ENSMUSG00000031610	"Scrg1"	7.71314	0
205478_at	"PPP1R1A"	protein phosphatase 1, regulatory (inhibitor) subunit 1A	5502	ENSG00000135447			10.7277	0
205480_s_at	"UGP2"	UDP-glucose pyrophosphorylase 2	7360	ENSG00000169764			10.5984	1.36966e-09
205481_at	"ADORA1"	adenosine A1 receptor	134	ENSG00000163485	ENSMUSG00000042429	"Adora1"	5.8418	1.02104e-11
205489_at	"CRYM"	crystallin, mu	1428	ENSG00000103316			9.02232	3.56937e-13
205493_s_at	"DPYSL4"	dihydropyrimidinase-like 4	10570	ENSG00000151640			4.3622	0
205496_at	"KIAA0408"	KIAA0408	9729	ENSG00000189367			4.53713	4.89185e-07
205498_at	"GHR"	growth hormone receptor	2690	ENSG00000112964	ENSMUSG00000055737	"Ghr"	5.02256	0
205508_at	"SCN1B"	sodium channel, voltage-gated, type I, beta	6324	ENSG00000105711	ENSMUSG00000019194	"Scn1b"	8.95326	1.78224e-12
205512_s_at	"AIFM1"	apoptosis-inducing factor, mitochondrion-associated, 1	9131	ENSG00000156709	ENSMUSG00000036932		7.19066	0
205515_at	"PRSS12"	protease, serine, 12 (neurotrypsin, motopsin)	8492	ENSG00000164099			4.65351	6.11018e-09
205517_at	"GATA4"	GATA binding protein 4	2626	ENSG00000136574			4.92797	0
205518_s_at	"CMAH"	cytidine monophosphate-N-acetylneuraminic acid hydroxylase (CMP-N-acetylneuraminate monooxygenase) pseudogene	8418	ENSG00000168405			6.04381	2.95481e-10
205528_s_at	"RUNX1T1"	runt-related transcription factor 1; translocated to, 1 (cyclin D-related)	862	ENSG00000079102	ENSMUSG00000006586	"Runx1t1"	4.4594	6.55032e-14
205530_at	"ETFDH"	electron-transferring-flavoprotein dehydrogenase	2110	ENSG00000171503			6.29124	5.10703e-15
205548_s_at	"BTG3"	BTG family, member 3	10950	ENSG00000154640			8.19799	5.11757e-08
205549_at	"PCP4"	Purkinje cell protein 4	5121	ENSG00000183036		"Pcp4"	7.40786	0
205553_s_at	"CSRP3"	cysteine and glycine-rich protein 3 (cardiac LIM protein)	8048	ENSG00000129170	ENSMUSG00000030470	"Csrp3"	9.90435	0
205567_at	"CHST1"	carbohydrate (keratan sulfate Gal-6) sulfotransferase 1	8534	ENSG00000175264			7.24197	1.2949e-11
205569_at	"LAMP3"	lysosomal-associated membrane protein 3	27074	ENSG00000078081			6.4696	2.08478e-10
205577_at	"PYGM"	phosphorylase, glycogen; muscle (McArdle syndrome, glycogen storage disease type V)	5837	ENSG00000068976	ENSMUSG00000032648	"Pygm"	12.5092	0
205589_at	"MYL3"	myosin, light chain 3, alkali; ventricular, skeletal, slow	4634	ENSG00000160808	ENSMUSG00000059741	"Myl3"	10.4512	0
205590_at	"RASGRP1"	RAS guanyl releasing protein 1 (calcium and DAG-regulated)	10125	ENSG00000172575			5.26905	0
205591_at	"OLFM1"	olfactomedin 1	10439			"Olfm1"	7.80048	1.11022e-16
205596_s_at	"SMURF2"	SMAD specific E3 ubiquitin protein ligase 2	64750	ENSG00000108854			6.14582	2.08105e-11
205603_s_at	"DIAPH2"	diaphanous homolog 2 (Drosophila)	1730	ENSG00000147202			5.80816	1.72743e-07
205609_at	"ANGPT1"	angiopoietin 1	284	ENSG00000154188			5.33183	9.99201e-16
205610_at	"MYOM1"	myomesin 1, 185kDa	8736	ENSG00000101605	ENSMUSG00000024049	"Myom1"	8.58285	0
205619_s_at	"MEOX1"	mesenchyme homeobox 1	4222	ENSG00000005102			4.8535	2.49418e-07
205625_s_at	"CALB1"	calbindin 1, 28kDa	793	ENSG00000104327	ENSMUSG00000028222	"Calb1"	5.98171	0
205626_s_at	"CALB1"	calbindin 1, 28kDa	793	ENSG00000104327	ENSMUSG00000028222	"Calb1"	5.44383	0
205632_s_at	"PIP5K1B"	phosphatidylinositol-4-phosphate 5-kinase, type I, beta	8395	ENSG00000107242			6.86736	9.13714e-14
205637_s_at	"SH3GL3"	SH3-domain GRB2-like 3	6457	ENSG00000140600	ENSMUSG00000030638	"Sh3gl3"	8.33083	0
205638_at	"BAI3"	brain-specific angiogenesis inhibitor 3	577	ENSG00000135298			6.18485	0
205651_x_at	"RAPGEF4"	Rap guanine nucleotide exchange factor (GEF) 4	11069	ENSG00000091428			4.4086	0
205656_at	"PCDH17"	protocadherin 17	27253	ENSG00000118946			7.71631	0
205668_at	"LY75"	lymphocyte antigen 75	4065				5.58881	0
205678_at	"AP3B2"	adaptor-related protein complex 3, beta 2 subunit	8120	ENSG00000103723			5.45405	0
205681_at	"BCL2A1"	BCL2-related protein A1	597	ENSG00000140379			5.46862	0
205691_at	"SYNGR3"	synaptogyrin 3	9143	ENSG00000127561			7.32868	0
205693_at	"TNNT3"	troponin T type 3 (skeletal, fast)	7140	ENSG00000130595	ENSMUSG00000061723	"Tnnt3"	9.58484	0
205694_at	"TYRP1"	tyrosinase-related protein 1	7306	ENSG00000107165			4.36118	8.35435e-11
205698_s_at	"MAP2K6"	mitogen-activated protein kinase kinase 6	5608	ENSG00000108984			7.73425	1.21781e-10
205709_s_at	"CDS1"	CDP-diacylglycerol synthase (phosphatidate cytidylyltransferase) 1	1040	ENSG00000163624			5.44281	0
205711_x_at	"ATP5C1"	ATP synthase, H+ transporting, mitochondrial F1 complex, gamma polypeptide 1	509	ENSG00000165629			11.1302	3.06636e-10
205728_at		CDNA clone IMAGE:4811759					4.40196	0
205736_at	"PGAM2"	phosphoglycerate mutase 2 (muscle)	5224	ENSG00000164708	ENSMUSG00000020475	"Pgam2"	8.14219	0
205737_at	"KCNQ2"	potassium voltage-gated channel, KQT-like subfamily, member 2	3785			"Kcnq2"	7.26899	0
205738_s_at	"FABP3"	fatty acid binding protein 3, muscle and heart (mammary-derived growth inhibitor)	2170	ENSG00000121769			8.64361	0
205741_s_at	"DTNA"	dystrobrevin, alpha	1837	ENSG00000134769		"Dtna"	6.41186	0
205751_at	"SH3GL2"	SH3-domain GRB2-like 2	6456			"Sh3gl2"	6.85733	0
205765_at	"CYP3A5"	cytochrome P450, family 3, subfamily A, polypeptide 5	1577	ENSG00000106258			4.82995	0
205766_at	"TCAP"	titin-cap (telethonin)	8557	ENSG00000173991			10.7902	0
205769_at	"SLC27A2"	solute carrier family 27 (fatty acid transporter), member 2	11001	ENSG00000140284	ENSMUSG00000027359	"Slc27a2"	5.8744	0
205773_at	"CPEB3"	cytoplasmic polyadenylation element binding protein 3	22849	ENSG00000107864			5.37433	1.43405e-11
205795_at	"NRXN3"	neurexin 3	9369	ENSG00000021645			7.30001	0
205803_s_at	"TRPC1"	transient receptor potential cation channel, subfamily C, member 1	7220	ENSG00000144935		"Trpc1"	5.8679	6.90819e-09
205809_s_at	"WASL"	Wiskott-Aldrich syndrome-like	8976	ENSG00000106299			6.02622	2.60492e-12
205814_at	"GRM3"	glutamate receptor, metabotropic 3	2913	ENSG00000198822			7.70297	0
205817_at	"SIX1"	SIX homeobox 1	6495	ENSG00000126778	ENSMUSG00000051367	"Six1"	6.94927	0
205818_at	"DBC1"	deleted in bladder cancer 1	1620	ENSG00000078725			6.08937	1.02276e-11
205824_at	"HSPB2"	heat shock 27kDa protein 2	3316	ENSG00000170276	ENSMUSG00000038086	"Hspb2"	8.28341	0
205826_at	"MYOM2"	myomesin (M-protein) 2, 165kDa	9172	ENSG00000036448	ENSMUSG00000031461	"Myom2"	9.52312	0
205830_at	"CLGN"	calmegin	1047	ENSG00000153132			6.7153	0
205848_at	"GAS2"	growth arrest-specific 2	2620	ENSG00000148935			4.29074	4.02463e-10
205856_at	"SLC14A1"	solute carrier family 14 (urea transporter), member 1 (Kidd blood group)	6563	ENSG00000141469			4.52104	2.64468e-06
205860_x_at	"FOLH1"	folate hydrolase (prostate-specific membrane antigen) 1	2346	ENSG00000086205		"Folh1"	5.98319	0
205872_x_at	"PDE4DIP"	phosphodiesterase 4D interacting protein (myomegalin)	9659			"Pde4dip"	6.97418	0
205873_at	"PIGL"	phosphatidylinositol glycan anchor biosynthesis, class L	9487	ENSG00000108474			6.44814	3.21596e-10
205882_x_at	"ADD3"	adducin 3 (gamma)	120	ENSG00000148700			7.58415	0
205890_s_at	"UBD"	ubiquitin D	10537	ENSG00000204681			6.44314	2.68178e-07
205893_at	"NLGN1"	neuroligin 1	22871	ENSG00000169760			4.36709	0
205918_at	"SLC4A3"	solute carrier family 4, anion exchanger, member 3	6508	ENSG00000114923	ENSMUSG00000006576	"Slc4a3"	8.44712	1.59622e-10
205934_at	"PLCL1"	phospholipase C-like 1	5334	ENSG00000115896			5.62421	0
205935_at	"FOXF1"	forkhead box F1	2294	ENSG00000103241			6.78424	3.61364e-11
205944_s_at	"CLTCL1"	clathrin, heavy chain-like 1	8218	ENSG00000070371			8.05579	0
205951_at	"MYH1"	myosin, heavy chain 1, skeletal muscle, adult	4619	ENSG00000109061	ENSMUSG00000056328	"Myh1"	7.86607	0
205954_at	"RXRG"	retinoid X receptor, gamma	6258	ENSG00000143171			6.08587	3.91175e-10
205960_at	"PDK4"	pyruvate dehydrogenase kinase, isozyme 4	5166	ENSG00000004799	ENSMUSG00000019577	"Pdk4"	5.55731	4.69402e-13
205968_at	"KCNS3"	potassium voltage-gated channel, delayed-rectifier, subfamily S, member 3	3790	ENSG00000170745			7.0534	0
205970_at	"MT3"	metallothionein 3	4504	ENSG00000087250	ENSMUSG00000031760	"Mt3"	9.84603	0
205980_s_at	"ARHGAP8"	Rho GTPase activating protein 8 /// PRR5-ARHGAP8 fusion	23779	ENSG00000186654			4.44923	3.45501e-13
205989_s_at	"MOG"	myelin oligodendrocyte glycoprotein	4340	ENSG00000137345		"Mog"	5.2643	0
205992_s_at	"IL15"	interleukin 15	3600	ENSG00000164136			4.94185	1.56152e-08
206013_s_at	"ACTL6B"	actin-like 6B	51412	ENSG00000077080	ENSMUSG00000029712	"Actl6b"	4.85488	2.32667e-10
206017_at	"KIAA0319"	KIAA0319	9856	ENSG00000137261			5.72535	1.44329e-15
206018_at	"FOXG1"	forkhead box G1	2290			"Foxg1"	7.11264	0
206022_at	"NDP"	Norrie disease (pseudoglioma)	4693	ENSG00000124479			5.43283	0
206039_at	"RAB33A"	RAB33A, member RAS oncogene family	9363	ENSG00000134594	ENSMUSG00000031104	"Rab33a"	4.60515	1.3628e-10
206042_x_at	"SNRPN"	small nuclear ribonucleoprotein polypeptide N /// SNRPN upstream reading frame	6638	ENSG00000128739	ENSMUSG00000000948	"Snrpn"	8.80354	3.99997e-06
206045_s_at	"NOL4"	nucleolar protein 4	8715	ENSG00000101746			5.34446	0
206051_at	"ELAVL4"	ELAV (embryonic lethal, abnormal vision, Drosophila)-like 4 (Hu antigen D)	1996	ENSG00000162374	ENSMUSG00000028546	"Elavl4"	7.48986	0
206067_s_at	"WT1"	Wilms tumor 1	7490	ENSG00000184937			5.02969	0
206068_s_at	"ACADL"	acyl-Coenzyme A dehydrogenase, long chain	33	ENSG00000115361			5.22961	8.47633e-12
206069_s_at	"ACADL"	acyl-Coenzyme A dehydrogenase, long chain	33	ENSG00000115361			4.63172	3.74145e-14
206100_at	"CPM"	carboxypeptidase M	1368	ENSG00000135678			6.02482	4.01831e-08
206115_at	"EGR3"	early growth response 3	1960	ENSG00000179388			6.75258	0
206116_s_at	"TPM1"	tropomyosin 1 (alpha)	7168	ENSG00000140416			11.8249	0
206117_at	"TPM1"	tropomyosin 1 (alpha)	7168				11.6507	0
206121_at	"AMPD1"	adenosine monophosphate deaminase 1 (isoform M)	270	ENSG00000116748			10.9768	0
206129_s_at	"ARSB"	arylsulfatase B	411	ENSG00000113273			4.6864	1.05612e-05
206135_at	"ST18"	suppression of tumorigenicity 18 (breast carcinoma) (zinc finger protein)	9705	ENSG00000147488			4.81194	0
206137_at	"RIMS2"	regulating synaptic membrane exocytosis 2	9699	ENSG00000176406			7.31768	8.77601e-10
206140_at	"LHX2"	LIM homeobox 2	9355	ENSG00000106689			6.08165	0
206157_at	"PTX3"	pentraxin-related gene, rapidly induced by IL-1 beta	5806	ENSG00000163661			3.78091	0
206160_at	"APOBEC2"	apolipoprotein B mRNA editing enzyme, catalytic polypeptide-like 2	10930	ENSG00000124701	ENSMUSG00000040694	"Apobec2"	8.94716	0
206163_at	"MAB21L1"	mab-21-like 1 (C. elegans)	4081	ENSG00000180660			4.8704	3.84385e-11
206169_x_at	"ZC3H7B"	zinc finger CCCH-type containing 7B	23264				7.78696	8.59664e-09
206179_s_at	"TPPP"	tubulin polymerization promoting protein	11076	ENSG00000171368			7.62083	4.03368e-11
206184_at	"CRKL"	v-crk sarcoma virus CT10 oncogene homolog (avian)-like	1399	ENSG00000099942			5.16463	4.39521e-10
206190_at	"GPR17"	G protein-coupled receptor 17	2840	ENSG00000144230			4.92248	0
206196_s_at	"RUNDC3A"	RUN domain containing 3A	10900	ENSG00000108309	ENSMUSG00000006575		8.11286	0
206201_s_at	"MEOX2"	mesenchyme homeobox 2	4223	ENSG00000106511	ENSMUSG00000036144	"Meox2"	3.72928	0
206204_at	"GRB14"	growth factor receptor-bound protein 14	2888	ENSG00000115290			4.3542	1.36246e-10
206215_at	"OPCML"	opioid binding protein/cell adhesion molecule-like	4978	ENSG00000183715			5.53696	8.92049e-06
206239_s_at	"SPINK1"	serine peptidase inhibitor, Kazal type 1	6690	ENSG00000164266			8.71408	0
206253_at	"DLG2"	discs, large homolog 2, chapsyn-110 (Drosophila)	1740	ENSG00000150672			5.14879	0
206254_at	"EGF"	epidermal growth factor (beta-urogastrone)	1950	ENSG00000138798			4.50966	0
206267_s_at	"MATK"	megakaryocyte-associated tyrosine kinase	4145	ENSG00000007264	ENSMUSG00000004933	"Matk"	5.4707	1.57954e-06
206277_at	"P2RY2"	purinergic receptor P2Y, G-protein coupled, 2	5029	ENSG00000175591			7.06383	3.43614e-13
206278_at	"PTAFR"	platelet-activating factor receptor	5724	ENSG00000169403			5.42387	5.28919e-06
206284_x_at	"CLTB"	clathrin, light chain (Lcb)	1212	ENSG00000175416			7.89519	5.59637e-09
206290_s_at	"RGS7"	regulator of G-protein signaling 7	6000	ENSG00000182901		"Rgs7"	4.94949	0
206302_s_at	"NUDT4"	nudix (nucleoside diphosphate linked moiety X)-type motif 4 /// nudix (nucleoside diphosphate linked moiety X)-type motif 4 pseudogene 1	11163	ENSG00000173598	ENSMUSG00000020029	"Nudt4"	7.88885	2.4438e-08
206306_at	"RYR3"	ryanodine receptor 3	6263	ENSG00000198838		"Ryr3"	5.26133	0
206327_s_at	"CDH15"	cadherin 15, M-cadherin (myotubule)	1013	ENSG00000129910			6.61159	3.03113e-07
206349_at	"LGI1"	leucine-rich, glioma inactivated 1	9211	ENSG00000108231			5.28539	0
206353_at	"COX6A2"	cytochrome c oxidase subunit VIa polypeptide 2	1339	ENSG00000156885	ENSMUSG00000030785	"Cox6a2"	9.26531	0
206355_at	"GNAL"	guanine nucleotide binding protein (G protein), alpha activating activity polypeptide, olfactory type	2774	ENSG00000141404			5.12349	3.10862e-15
206363_at	"MAF"	v-maf musculoaponeurotic fibrosarcoma oncogene homolog (avian)	4094	ENSG00000178573			7.38585	1.72059e-11
206372_at	"MYF6"	myogenic factor 6 (herculin)	4618	ENSG00000111046			8.58791	0
206373_at	"ZIC1"	Zic family member 1 (odd-paired homolog, Drosophila)	7545	ENSG00000152977			5.33052	0
206375_s_at	"HSPB3"	heat shock 27kDa protein 3	8988	ENSG00000169271			8.43662	0
206382_s_at	"BDNF"	brain-derived neurotrophic factor	627	ENSG00000176697	ENSMUSG00000048482	"Bdnf"	5.15019	5.53446e-13
206385_s_at	"ANK3"	ankyrin 3, node of Ranvier (ankyrin G)	288	ENSG00000151150			6.82262	7.21756e-13
206392_s_at	"RARRES1"	retinoic acid receptor responder (tazarotene induced) 1	5918	ENSG00000118849			5.27318	3.41949e-14
206393_at	"TNNI2"	troponin I type 2 (skeletal, fast)	7136	ENSG00000130598			10.8535	0
206394_at	"MYBPC2"	myosin binding protein C, fast type	4606	ENSG00000086967			10.3699	0
206397_x_at	"GDF1"	growth differentiation factor 1 /// LAG1 homolog, ceramide synthase 1	10715	ENSG00000130283			5.87116	3.33067e-16
206404_at	"FGF9"	fibroblast growth factor 9 (glia-activating factor)	2254	ENSG00000102678			6.44959	7.16845e-07
206408_at	"LRRTM2"	leucine rich repeat transmembrane neuronal 2	26045				7.25775	0
206433_s_at	"SPOCK3"	sparc/osteonectin, cwcv and kazal-like domains proteoglycan (testican) 3	50859	ENSG00000196104			4.73092	0
206434_at	"SPOCK3"	sparc/osteonectin, cwcv and kazal-like domains proteoglycan (testican) 3	50859	ENSG00000196104			4.77177	0
206448_at	"ZNF365"	zinc finger protein 365	22891	ENSG00000138311			7.15028	0
206462_s_at	"NTRK3"	neurotrophic tyrosine kinase, receptor, type 3	4916	ENSG00000140538	ENSMUSG00000059146	"Ntrk3"	6.61915	0
206465_at	"ACSBG1"	acyl-CoA synthetase bubblegum family member 1	23205	ENSG00000103740			4.32652	1.19904e-14
206488_s_at	"CD36"	CD36 molecule (thrombospondin receptor)	948	ENSG00000135218		"Cd36"	4.41436	0
206510_at	"SIX2"	SIX homeobox 2	10736	ENSG00000170577			5.84208	1.08536e-10
206548_at	"hCG_1776259"	hypothetical protein FLJ23556	79938				5.67833	5.64648e-08
206551_x_at	"KLHL24"	kelch-like 24 (Drosophila)	54800				8.41894	6.25927e-07
206552_s_at	"TAC1"	tachykinin, precursor 1 (substance K, substance P, neurokinin 1, neurokinin 2, neuromedin L, neurokinin alpha, neuropeptide K, neuropeptide gamma)	6863	ENSG00000006128	ENSMUSG00000061762	"Tac1"	5.40666	0
206558_at	"SIM2"	single-minded homolog 2 (Drosophila)	6493	ENSG00000159263		"Sim2"	6.06976	1.11137e-08
206565_x_at	"SMA4"	glucuronidase, beta pseudogene	11039				5.81252	1.41837e-07
206574_s_at	"PTP4A3"	protein tyrosine phosphatase type IVA, member 3	11156	ENSG00000184489			8.54515	0
206602_s_at	"HOXD3"	homeobox D3	3232	ENSG00000128652			4.46209	4.30572e-08
206612_at	"CACNG1"	calcium channel, voltage-dependent, gamma subunit 1	786	ENSG00000108878	ENSMUSG00000020722	"Cacng1"	7.85481	0
206624_at	"USP9Y"	ubiquitin specific peptidase 9, Y-linked (fat facets-like, Drosophila)	8287	ENSG00000114374			3.47341	5.55112e-16
206633_at	"CHRNA1"	cholinergic receptor, nicotinic, alpha 1 (muscle)	1134	ENSG00000138435	ENSMUSG00000027107	"Chrna1"	5.35927	3.33067e-16
206698_at	"XK"	X-linked Kx blood group (McLeod syndrome)	7504	ENSG00000047597			4.14007	7.32747e-15
206700_s_at	"JARID1D"	jumonji, AT rich interactive domain 1D	8284	ENSG00000012817		"Jarid1d"	6.03646	0
206710_s_at	"EPB41L3"	erythrocyte membrane protein band 4.1-like 3	23136	ENSG00000082397			8.48581	5.14899e-11
206713_at	"NTNG1"	netrin G1	22854	ENSG00000162631			5.48676	2.15407e-08
206717_at	"MYH8"	myosin, heavy chain 8, skeletal muscle, perinatal	4626	ENSG00000133020	ENSMUSG00000055775	"Myh8"	5.11833	0
206730_at	"GRIA3"	glutamate receptor, ionotrophic, AMPA 3	2892			"Gria3"	5.31511	0
206765_at	"KCNJ2"	potassium inwardly-rectifying channel, subfamily J, member 2	3759	ENSG00000123700			6.99864	2.75511e-06
206768_at	"RPL3L"	ribosomal protein L3-like	6123	ENSG00000140986			7.56809	0
206773_at	"LY6H"	lymphocyte antigen 6 complex, locus H	4062	ENSG00000176956	ENSMUSG00000022577	"Ly6h"	6.61204	0
206792_x_at	"PDE4C"	phosphodiesterase 4C, cAMP-specific (phosphodiesterase E1 dunce homolog, Drosophila)	5143				10.9607	3.21965e-15
206826_at	"PMP2"	peripheral myelin protein 2	5375	ENSG00000147588			7.347	0
206833_s_at	"ACYP2"	acylphosphatase 2, muscle type	98	ENSG00000170634			8.19482	0
206844_at	"FBP2"	fructose-1,6-bisphosphatase 2	8789	ENSG00000130957			9.30998	0
206857_s_at	"FKBP1B"	FK506 binding protein 1B, 12.6 kDa	2281	ENSG00000119782			6.35681	0
206858_s_at	"HOXC6"	homeobox C6	3223	ENSG00000197757		"Hoxc6"	6.23061	0
206876_at	"SIM1"	single-minded homolog 1 (Drosophila)	6492	ENSG00000112246			4.85965	0
206891_at	"ACTN3"	actinin, alpha 3	89	ENSG00000204633	ENSMUSG00000006457	"Actn3"	8.92986	0
206893_at	"SALL1"	sal-like 1 (Drosophila)	6299	ENSG00000103449			5.10068	0
206895_at	"PPP1R3A"	protein phosphatase 1, regulatory (inhibitor) subunit 3A (glycogen and sarcoplasmic reticulum binding subunit, skeletal muscle)	5506	ENSG00000154415			6.1865	0
206898_at	"CDH19"	cadherin 19, type 2	28513	ENSG00000071991			6.70668	9.95741e-08
206915_at	"NKX2-2"	NK2 homeobox 2	4821	ENSG00000125820	ENSMUSG00000027434	"Nkx2-2"	5.03086	0
206935_at	"PCDH8"	protocadherin 8	5100	ENSG00000136099			5.64716	0
206973_at	"PPFIA2"	protein tyrosine phosphatase, receptor type, f polypeptide (PTPRF), interacting protein (liprin), alpha 2	8499	ENSG00000139220			5.79163	4.92875e-11
207000_s_at	"PPP3CC"	protein phosphatase 3 (formerly 2B), catalytic subunit, gamma isoform	5533	ENSG00000120910			6.94581	6.10623e-14
207010_at	"GABRB1"	gamma-aminobutyric acid (GABA) A receptor, beta 1	2560	ENSG00000163288	ENSMUSG00000029212	"Gabrb1"	8.04289	0
207014_at	"GABRA2"	gamma-aminobutyric acid (GABA) A receptor, alpha 2	2555	ENSG00000151834			4.59868	0
207056_s_at	"SLC4A8"	solute carrier family 4, sodium bicarbonate cotransporter, member 8	9498	ENSG00000050438			5.26723	0
207066_at	"HRC"	histidine rich calcium binding protein	3270	ENSG00000130528	ENSMUSG00000038239	"Hrc"	8.11948	0
207084_at	"POU3F2"	POU class 3 homeobox 2	5454	ENSG00000184486			5.38286	1.08336e-12
207087_x_at	"ANK1"	ankyrin 1, erythrocytic	286	ENSG00000029534	ENSMUSG00000031543	"Ank1"	7.92252	0
207088_s_at	"SLC25A11"	solute carrier family 25 (mitochondrial carrier; oxoglutarate carrier), member 11	8402	ENSG00000108528			9.01647	3.33067e-16
207089_at	"NRAP"	nebulin-related anchoring protein	4892	ENSG00000197893	ENSMUSG00000049134	"Nrap"	6.24393	0
207093_s_at	"OMG"	oligodendrocyte myelin glycoprotein	4974	ENSG00000126861			9.17695	0
207103_at	"KCND2"	potassium voltage-gated channel, Shal-related subfamily, member 2	3751	ENSG00000184408		"Kcnd2"	4.2342	0
207110_at	"KCNJ12"	potassium inwardly-rectifying channel, subfamily J, member 12	3768	ENSG00000184185			6.04972	4.56255e-11
207117_at	"ZNF117"	zinc finger protein 117	51351	ENSG00000152926			4.24249	4.27662e-09
207119_at	"PRKG1"	protein kinase, cGMP-dependent, type I	5592	ENSG00000185532			4.11476	1.18128e-13
207120_at	"ZNF667"	zinc finger protein 667	63934	ENSG00000198046			5.28691	4.74291e-08
207121_s_at	"MAPK6"	mitogen-activated protein kinase 6	5597	ENSG00000069956			8.79291	2.32942e-09
207138_at	"PHF2"	PHD finger protein 2	5253				5.83687	1.09357e-08
207141_s_at	"KCNJ3"	potassium inwardly-rectifying channel, subfamily J, member 3	3760	ENSG00000162989			4.70054	3.34686e-05
207145_at	"MSTN"	myostatin	2660	ENSG00000138379			3.90871	0
207148_x_at	"MYOZ2"	myozenin 2	51778	ENSG00000172399			8.59775	0
207174_at	"GPC5"	glypican 5	2262				4.7279	0
207175_at	"ADIPOQ"	adiponectin, C1Q and collagen domain containing	9370	ENSG00000181092	ENSMUSG00000022878	"Adipoq"	4.0856	0
207183_at	"GPR19"	G protein-coupled receptor 19	2842	ENSG00000183150			5.09608	8.69064e-08
207196_s_at	"TNIP1"	TNFAIP3 interacting protein 1	10318	ENSG00000145901			7.14797	4.29671e-11
207200_at	"OTC"	ornithine carbamoyltransferase	5009	ENSG00000036473			4.4154	3.05315e-08
207233_s_at	"MITF"	microphthalmia-associated transcription factor	4286	ENSG00000187098			6.85503	2.6659e-05
207275_s_at	"ACSL1"	acyl-CoA synthetase long-chain family member 1	2180	ENSG00000151726	ENSMUSG00000018796	"Acsl1"	8.15833	8.29504e-10
207276_at	"CDR1"	cerebellar degeneration-related protein 1, 34kDa	1038	ENSG00000184258			3.80106	1.33227e-15
207284_s_at	"ASPH"	aspartate beta-hydroxylase	444	ENSG00000198363			5.2468	0
207302_at	"SGCG"	sarcoglycan, gamma (35kDa dystrophin-associated glycoprotein)	6445	ENSG00000102683		"Sgcg"	8.28558	0
207307_at	"HTR2C"	5-hydroxytryptamine (serotonin) receptor 2C	3358	ENSG00000147246			4.80106	6.77236e-15
207308_at	"SLCO1A2"	solute carrier organic anion transporter family, member 1A2	6579	ENSG00000084453			3.98229	4.11934e-08
207317_s_at	"CASQ2"	calsequestrin 2 (cardiac muscle)	845	ENSG00000118729		"Casq2"	8.77728	0
207323_s_at	"MBP"	myelin basic protein	4155	ENSG00000197971	ENSMUSG00000041607	"Mbp"	10.6383	0
207324_s_at	"DSC1"	desmocollin 1	1823	ENSG00000134765			4.60096	4.9093e-12
207349_s_at	"UCP3"	uncoupling protein 3 (mitochondrial, proton carrier)	7352	ENSG00000175564			7.20221	0
207365_x_at	"USP34"	ubiquitin specific peptidase 34	9736	ENSG00000115464			9.90045	0
207368_at	"HTR1D"	5-hydroxytryptamine (serotonin) receptor 1D	3352	ENSG00000179546			4.81297	6.01661e-07
207392_x_at	"LOC728160"	UDP glucuronosyltransferase 2 family, polypeptide B15 /// UDP glucuronosyltransferase 2 family, polypeptide B17 /// similar to UDP-glucuronosyltransferase 2B15 precursor (UDPGT) (UDPGTh-3) (HLUG4)	728160	ENSG00000196620			7.93896	1.36609e-07
207433_at	"IL10"	interleukin 10	3586	ENSG00000136634			3.74084	2.68939e-07
207436_x_at	"KIAA0894"	KIAA0894 protein	22833				8.40166	6.67914e-06
207441_at	"SMR3B"	submaxillary gland androgen regulated protein 3 homolog B (mouse)	10879	ENSG00000171201			4.4977	9.3614e-13
207453_s_at	"DNAJB5"	DnaJ (Hsp40) homolog, subfamily B, member 5	25822	ENSG00000137094			6.58254	8.0258e-12
207477_at		---					4.33377	7.28195e-13
207478_at		---					4.12453	2.50649e-07
207480_s_at	"MEIS2"	Meis homeobox 2	4212	ENSG00000134138			5.43937	0
207509_s_at	"LAIR2"	leukocyte-associated immunoglobulin-like receptor 2	3904	ENSG00000167618			5.53786	7.92955e-12
207537_at	"PFKFB1"	6-phosphofructo-2-kinase/fructose-2,6-biphosphatase 1	5207	ENSG00000158571			7.29091	7.38376e-12
207547_s_at	"FAM107A"	family with sequence similarity 107, member A	11170	ENSG00000168309			9.70499	0
207557_s_at	"RYR2"	ryanodine receptor 2 (cardiac)	6262	ENSG00000198626		"Ryr2"	6.12965	3.77476e-15
207558_s_at	"PITX2"	paired-like homeodomain 2	5308	ENSG00000164093	ENSMUSG00000028023	"Pitx2"	4.3543	0
207592_s_at	"HCN2"	hyperpolarization activated cyclic nucleotide-gated potassium channel 2	610	ENSG00000099822	ENSMUSG00000020331	"Hcn2"	4.57843	9.33043e-12
207643_s_at	"TNFRSF1A"	tumor necrosis factor receptor superfamily, member 1A	7132	ENSG00000067182			8.48637	2.46998e-07
207655_s_at	"BLNK"	B-cell linker	29760	ENSG00000095585		"Blnk"	5.8641	2.33147e-15
207659_s_at	"MOBP"	myelin-associated oligodendrocyte basic protein	4336	ENSG00000168314	ENSMUSG00000032517	"Mobp"	8.81741	0
207702_s_at	"MAGI2"	membrane associated guanylate kinase, WW and PDZ domain containing 2	9863	ENSG00000187391			6.19288	4.89608e-14
207706_at	"USH2A"	Usher syndrome 2A (autosomal recessive, mild)	7399	ENSG00000042781			3.43733	9.31167e-06
207709_at	"PRKAA2"	protein kinase, AMP-activated, alpha 2 catalytic subunit	5563	ENSG00000162409			4.81756	4.84969e-09
207716_at	"KRT38"	keratin 38	8687	ENSG00000171360			5.22074	4.46015e-08
207730_x_at		---					10.0243	6.10623e-14
207731_at		---					4.14263	2.33073e-07
207735_at	"RNF125"	ring finger protein 125	54941	ENSG00000101695			4.48845	1.34463e-09
207746_at	"POLQ"	polymerase (DNA directed), theta	10721				5.23032	8.55291e-08
207749_s_at	"PPP2R3A"	protein phosphatase 2 (formerly 2A), regulatory subunit B'', alpha	5523	ENSG00000073711			8.73369	4.52061e-12
207764_s_at	"HIPK3"	homeodomain interacting protein kinase 3	10114	ENSG00000110422			5.1578	1.11022e-16
207768_at		---					4.97813	0
207789_s_at	"DPP6"	dipeptidyl-peptidase 6	1804	ENSG00000130226		"Dpp6"	8.00104	2.22045e-16
207808_s_at	"PROS1"	protein S (alpha)	5627	ENSG00000184500			6.72717	2.22045e-16
207819_s_at	"ABCB4"	ATP-binding cassette, sub-family B (MDR/TAP), member 4	5244	ENSG00000005471			4.93291	4.74781e-10
207836_s_at	"RBPMS"	RNA binding protein with multiple splicing	11030	ENSG00000157110			5.5874	0
207847_s_at	"MUC1"	mucin 1, cell surface associated	4582	ENSG00000185499			6.57857	2.06613e-13
207853_s_at	"SNCB"	synuclein, beta	6620	ENSG00000074317	ENSMUSG00000034891	"Sncb"	7.24811	0
207876_s_at	"FLNC"	filamin C, gamma (actin binding protein 280)	2318	ENSG00000128591			9.62219	0
207893_at	"SRY"	sex determining region Y	6736	ENSG00000184895		"Sry"	4.96079	6.71737e-10
207957_s_at	"PRKCB1"	Protein kinase C, beta 1	5579			"Prkcb1"	4.9479	0
207968_s_at	"MEF2C"	myocyte enhancer factor 2C	4208	ENSG00000081189		"Mef2c"	7.52342	0
207977_s_at	"DPT"	dermatopontin	1805	ENSG00000143196	ENSMUSG00000026574	"Dpt"	5.07619	1.91862e-09
207980_s_at	"CITED2"	Cbp/p300-interacting transactivator, with Glu/Asp-rich carboxy-terminal domain, 2	10370	ENSG00000164442			5.81882	1.38924e-08
207981_s_at	"ESRRG"	estrogen-related receptor gamma	2104	ENSG00000196482			5.09359	0
208002_s_at	"ACOT7"	acyl-CoA thioesterase 7	11332	ENSG00000097021			7.4525	0
208003_s_at	"NFAT5"	nuclear factor of activated T-cells 5, tonicity-responsive	10725	ENSG00000102908			7.0251	8.92208e-09
208017_s_at	"MCF2"	MCF.2 cell line derived transforming sequence	4168	ENSG00000101977			4.84978	1.33227e-15
208024_s_at	"DGCR6"	DiGeorge syndrome critical region gene 6 /// DiGeorge syndrome critical region gene 6-like	8214	ENSG00000128185			8.82104	6.86277e-07
208032_s_at	"GRIA3"	glutamate receptor, ionotrophic, AMPA 3	2892	ENSG00000125675	ENSMUSG00000001986	"Gria3"	6.56046	1.98491e-10
208051_s_at	"PAIP1"	poly(A) binding protein interacting protein 1	10605	ENSG00000172239			5.13773	0
208076_at	"HIST1H4D"	histone cluster 1, H4d	8360	ENSG00000188987			4.73228	4.95367e-07
208077_at	"C9orf38"	chromosome 9 open reading frame 38	29044	ENSG00000179175			4.13488	2.95676e-08
208078_s_at	"SNF1LK"	SNF1-like kinase	150094	ENSG00000142178			6.55815	1.4588e-05
208079_s_at	"AURKA"	aurora kinase A	6790	ENSG00000087586			5.56923	1.1513e-13
208083_s_at	"ITGB6"	integrin, beta 6	3694	ENSG00000115221			4.81305	0
208084_at	"ITGB6"	integrin, beta 6	3694	ENSG00000115221			5.57531	1.18183e-11
208086_s_at	"DMD"	dystrophin (muscular dystrophy, Duchenne and Becker types)	1756	ENSG00000198947			5.41888	1.06965e-10
208096_s_at	"COL21A1"	collagen, type XXI, alpha 1	81578	ENSG00000124749			6.50616	2.05629e-10
208121_s_at	"PTPRO"	protein tyrosine phosphatase, receptor type, O	5800	ENSG00000151490	ENSMUSG00000030223	"Ptpro"	5.94382	5.38158e-07
208137_x_at	"LOC731901"	zinc finger protein 611 /// zinc finger protein 600 /// similar to zinc finger protein 160	162966	ENSG00000175885			8.15785	7.71605e-14
208148_at	"MYH4"	myosin, heavy chain 4, skeletal muscle	4622	ENSG00000141048	ENSMUSG00000057003	"Myh4"	5.02683	0
208173_at	"IFNB1"	interferon, beta 1, fibroblast	3456	ENSG00000171855			4.9289	3.12308e-08
208190_s_at	"LSR"	lipolysis stimulated lipoprotein receptor	51599	ENSG00000105699			6.64485	1.48737e-07
208195_at	"TTN"	titin	7273	ENSG00000155657			12.1515	0
208204_s_at	"CAV3"	caveolin 3	859	ENSG00000182533	ENSMUSG00000062694	"Cav3"	8.79423	9.99201e-16
208208_at	"MYH13"	myosin, heavy chain 13, skeletal muscle	8735				5.4266	8.09238e-11
208228_s_at	"FGFR2"	fibroblast growth factor receptor 2 (bacteria-expressed kinase, keratinocyte growth factor receptor, craniofacial dysostosis 1, Crouzon syndrome, Pfeiffer syndrome, Jackson-Weiss syndrome)	2263	ENSG00000066468	ENSMUSG00000030849	"Fgfr2"	5.79656	1.11022e-16
208238_x_at		---		ENSG00000196853			8.69796	4.47837e-09
208246_x_at		CDNA FLJ20006 fis, clone ADKA02694					9.40682	1.31402e-11
208248_x_at	"APLP2"	amyloid beta (A4) precursor-like protein 2	334	ENSG00000084234			9.60632	5.55112e-16
208268_at	"ADAM28"	ADAM metallopeptidase domain 28	10863				5.05518	1.22125e-15
208296_x_at	"TNFAIP8"	tumor necrosis factor, alpha-induced protein 8	25816				5.96098	0
208352_x_at	"ANK1"	ankyrin 1, erythrocytic	286	ENSG00000029534	ENSMUSG00000031543	"Ank1"	7.80326	0
208353_x_at	"ANK1"	ankyrin 1, erythrocytic	286	ENSG00000029534	ENSMUSG00000031543	"Ank1"	7.60896	0
208358_s_at	"UGT8"	UDP glycosyltransferase 8 (UDP-galactose ceramide galactosyltransferase)	7368	ENSG00000174607	ENSMUSG00000032854		7.08293	0
208359_s_at	"KCNJ4"	potassium inwardly-rectifying channel, subfamily J, member 4	3761	ENSG00000168135			7.87074	0
208382_s_at	"DMC1"	DMC1 dosage suppressor of mck1 homolog, meiosis-specific homologous recombination (yeast)	11144	ENSG00000100206			4.31369	8.5327e-09
208383_s_at	"PCK1"	phosphoenolpyruvate carboxykinase 1 (soluble)	5105	ENSG00000124253	ENSMUSG00000027513	"Pck1"	4.6642	0
208389_s_at	"SLC1A2"	solute carrier family 1 (glial high affinity glutamate transporter), member 2	6506	ENSG00000110436			7.24207	0
208425_s_at	"TANC2"	tetratricopeptide repeat, ankyrin repeat and coiled-coil containing 2	26115	ENSG00000170921			4.60256	2.28768e-05
208427_s_at	"ELAVL2"	ELAV (embryonic lethal, abnormal vision, Drosophila)-like 2 (Hu antigen B)	1993	ENSG00000107105	ENSMUSG00000008489	"Elavl2"	4.86813	0
208430_s_at	"DTNA"	dystrobrevin, alpha	1837	ENSG00000134769		"Dtna"	6.22776	1.80207e-11
208433_s_at	"LRP8"	low density lipoprotein receptor-related protein 8, apolipoprotein e receptor	7804	ENSG00000157193			7.00465	6.30865e-07
208462_s_at	"ABCC9"	ATP-binding cassette, sub-family C (CFTR/MRP), member 9	10060	ENSG00000069431	ENSMUSG00000030249	"Abcc9"	4.93074	8.10463e-15
208468_at	"SOX21"	SRY (sex determining region Y)-box 21	11166	ENSG00000125285			5.38832	1.32054e-09
208495_at	"TLX3"	T-cell leukemia homeobox 3	30012	ENSG00000164438			4.85971	1.2505e-10
208511_at	"PTTG3"	pituitary tumor-transforming 3	26255	ENSG00000213005			5.13254	3.26291e-10
208549_x_at	"LOC441454"	prothymosin, alpha (gene sequence 28) /// hypothetical gene supported by BC013859 /// similar to prothymosin, alpha (gene sequence 28) /// hypothetical protein LOC728026 /// similar to Prothymosin alpha	441454	ENSG00000181571			8.90773	1.43385e-12
208561_at	"ABCC9"	ATP-binding cassette, sub-family C (CFTR/MRP), member 9	10060	ENSG00000069431	ENSMUSG00000030249	"Abcc9"	4.39746	0
208567_s_at	"KCNJ12"	potassium inwardly-rectifying channel, subfamily J, member 12	3768	ENSG00000184185			6.0838	0
208585_at	"BTN2A3"	butyrophilin, subfamily 2, member A3	54718	ENSG00000124549			5.42154	1.68454e-07
208636_at	"ACTN1"	actinin, alpha 1	87				6.63969	5.81498e-11
208650_s_at	"CD24"	CD24 molecule	934	ENSG00000185275	ENSMUSG00000047139		6.82918	0
208651_x_at	"CD24"	CD24 molecule	934				6.81451	1.60977e-11
208659_at	"CLIC1"	chloride intracellular channel 1	1192	ENSG00000096238		"Clic1"	8.12137	4.44089e-16
208660_at	"CS"	citrate synthase	1431	ENSG00000062485	ENSMUSG00000005683	"Cs"	10.5904	8.21565e-15
208690_s_at	"PDLIM1"	PDZ and LIM domain 1 (elfin)	9124	ENSG00000107438		"Pdlim1"	8.29766	0
208699_x_at	"TKT"	transketolase (Wernicke-Korsakoff syndrome)	7086	ENSG00000163931			6.59857	1.34378e-07
208700_s_at	"TKT"	transketolase (Wernicke-Korsakoff syndrome)	7086	ENSG00000163931			7.29704	7.23355e-11
208703_s_at	"APLP2"	amyloid beta (A4) precursor-like protein 2	334	ENSG00000084234			8.23517	0
208704_x_at	"APLP2"	amyloid beta (A4) precursor-like protein 2	334	ENSG00000084234			9.3741	0
208709_s_at	"NRD1"	nardilysin (N-arginine dibasic convertase)	4898	ENSG00000078618			9.61219	3.84659e-12
208712_at	"CCND1"	cyclin D1	595	ENSG00000110092			6.04904	0
208723_at	"USP11"	ubiquitin specific peptidase 11	8237	ENSG00000102226			10.25	2.10884e-07
208729_x_at	"HLA-B"	major histocompatibility complex, class I, B	3106	ENSG00000204523	ENSMUSG00000060550		10.4718	0.000115353
208782_at	"FSTL1"	follistatin-like 1	11167	ENSG00000163430		"Fstl1"	9.96562	3.58522e-07
208791_at	"CLU"	clusterin	1191	ENSG00000120885			11.3505	0
208792_s_at	"CLU"	clusterin	1191	ENSG00000120885			11.0103	0
208797_s_at	"GOLGA8B"	golgi autoantigen, golgin subfamily a, 8B	440270	ENSG00000215252			5.09664	3.41222e-06
208810_at	"DNAJB6"	DnaJ (Hsp40) homolog, subfamily B, member 6 /// similar to DnaJ (Hsp40) homolog, subfamily B, member 6 isoform a	10049			"Dnajb6"	6.91915	7.86234e-08
208812_x_at	"HLA-C"	major histocompatibility complex, class I, C /// similar to major histocompatibility complex, class I, C	3107	ENSG00000206452			11.272	4.73033e-12
208813_at	"GOT1"	glutamic-oxaloacetic transaminase 1, soluble (aspartate aminotransferase 1)	2805	ENSG00000120053			8.56682	2.53131e-14
208835_s_at	"CROP"	cisplatin resistance-associated overexpressed protein	51747	ENSG00000108848			8.64557	3.52531e-09
208846_s_at	"VDAC3"	voltage-dependent anion channel 3	7419	ENSG00000078668			10.2837	1.97717e-06
208850_s_at	"THY1"	Thy-1 cell surface antigen	7070	ENSG00000154096	ENSMUSG00000032011	"Thy1"	8.22168	0
208851_s_at	"THY1"	Thy-1 cell surface antigen	7070	ENSG00000154096	ENSMUSG00000032011	"Thy1"	9.14917	4.44089e-16
208856_x_at	"RPLP0"	ribosomal protein, large, P0	6175	ENSG00000089157			11.3052	0
208859_s_at	"ATRX"	alpha thalassemia/mental retardation syndrome X-linked (RAD54 homolog, S. cerevisiae) /// similar to transcriptional regulator ATRX isoform 1	546	ENSG00000085224			6.08596	4.44089e-16
208869_s_at	"GABARAPL1"	GABA(A) receptor-associated protein like 1	23710	ENSG00000139112	ENSMUSG00000030161	"Gabarapl1"	6.95229	1.35807e-09
208870_x_at	"ATP5C1"	ATP synthase, H+ transporting, mitochondrial F1 complex, gamma polypeptide 1	509	ENSG00000165629			11.5004	3.14778e-08
208892_s_at	"DUSP6"	dual specificity phosphatase 6	1848	ENSG00000139318			6.80505	8.72916e-06
208900_s_at	"TOP1"	topoisomerase (DNA) I	7150	ENSG00000198900			6.82512	0
208906_at	"BSCL2"	Bernardinelli-Seip congenital lipodystrophy 2 (seipin) /// heterogeneous nuclear ribonucleoprotein U-like 2	221092	ENSG00000168000			9.33005	0
208909_at	"UQCRFS1"	ubiquinol-cytochrome c reductase, Rieske iron-sulfur polypeptide 1	7386	ENSG00000169021			10.8828	1.00837e-06
208912_s_at	"CNP"	2',3'-cyclic nucleotide 3' phosphodiesterase	1267	ENSG00000173786			10.0902	0
208915_s_at	"GGA2"	golgi associated, gamma adaptin ear containing, ARF binding protein 2	23062	ENSG00000103365			7.37947	6.53446e-06
208920_at	"SRI"	sorcin	6717	ENSG00000075142			7.18513	2.09622e-09
208925_at	"CLDND1"	claudin domain containing 1	56650	ENSG00000080822			10.0405	1.22308e-07
208932_at	"PPP4C"	protein phosphatase 4 (formerly X), catalytic subunit	5531	ENSG00000149923			8.29214	2.53193e-06
208933_s_at	"LGALS8"	lectin, galactoside-binding, soluble, 8 (galectin 8)	3964	ENSG00000116977			5.21368	6.31605e-09
208942_s_at	"TLOC1"	translocation protein 1	7095	ENSG00000008952	ENSMUSG00000027706	"Tloc1"	9.84055	7.03076e-10
208944_at	"TGFBR2"	transforming growth factor, beta receptor II (70/80kDa)	7048	ENSG00000163513			8.35972	1.11022e-16
208950_s_at	"ALDH7A1"	aldehyde dehydrogenase 7 family, member A1	501	ENSG00000164904			5.5742	1.82158e-10
208952_s_at	"LARP5"	La ribonucleoprotein domain family, member 5	23185	ENSG00000107929			6.62614	5.58518e-08
208961_s_at	"KLF6"	Kruppel-like factor 6	1316	ENSG00000067082			8.33779	3.20028e-09
208962_s_at	"FADS1"	fatty acid desaturase 1	3992	ENSG00000149485	ENSMUSG00000010663	"Fads1"	6.09886	7.18006e-08
208965_s_at	"IFI16"	interferon, gamma-inducible protein 16	3428	ENSG00000163565			6.03837	2.36366e-13
208969_at	"NDUFA9"	NADH dehydrogenase (ubiquinone) 1 alpha subcomplex, 9, 39kDa	4704	ENSG00000139180			9.53364	4.67593e-11
209000_s_at	"8-Sep"	septin 8	23176	ENSG00000164402			8.50721	1.11022e-16
209008_x_at	"KRT8"	keratin 8	3856	ENSG00000170421			6.68453	1.33369e-10
209015_s_at	"DNAJB6"	DnaJ (Hsp40) homolog, subfamily B, member 6	10049	ENSG00000105993		"Dnajb6"	8.23511	1.78746e-13
209016_s_at	"KRT7"	keratin 7	3855	ENSG00000135480	ENSMUSG00000023039	"Krt7"	6.11871	0
209018_s_at	"PINK1"	PTEN induced putative kinase 1	65018	ENSG00000158828			8.50643	6.21605e-10
209019_s_at	"PINK1"	PTEN induced putative kinase 1	65018	ENSG00000158828			9.07423	0
209031_at	"CADM1"	cell adhesion molecule 1	23705				8.09551	6.35936e-13
209032_s_at	"CADM1"	cell adhesion molecule 1	23705	ENSG00000182985	ENSMUSG00000032076		7.40797	8.31008e-10
209036_s_at	"MDH2"	malate dehydrogenase 2, NAD (mitochondrial)	4191	ENSG00000146701			10.8336	1.32222e-10
209040_s_at	"PSMB8"	proteasome (prosome, macropain) subunit, beta type, 8 (large multifunctional peptidase 7)	5696	ENSG00000204264	ENSMUSG00000024338	"Psmb8"	7.12583	4.44089e-16
209043_at	"PAPSS1"	3'-phosphoadenosine 5'-phosphosulfate synthase 1	9061	ENSG00000138801			8.64906	2.13163e-14
209064_x_at	"PAIP1"	poly(A) binding protein interacting protein 1	10605	ENSG00000172239			5.41863	0
209065_at	"UQCRB"	ubiquinol-cytochrome c reductase binding protein	7381	ENSG00000156467	ENSMUSG00000021520	"Uqcrb"	6.87843	7.88258e-14
209072_at	"MBP"	myelin basic protein	4155	ENSG00000197971	ENSMUSG00000041607	"Mbp"	12.712	0
209074_s_at	"FAM107A"	family with sequence similarity 107, member A	11170	ENSG00000168309			9.74641	0
209095_at	"DLD"	dihydrolipoamide dehydrogenase	1738	ENSG00000091140			10.4753	5.05421e-06
209101_at	"CTGF"	connective tissue growth factor	1490	ENSG00000118523	ENSMUSG00000019997	"Ctgf"	8.2511	4.4807e-09
209138_x_at	"IGL@"	Immunoglobulin lambda locus	3535				8.67902	0
209140_x_at	"HLA-B"	major histocompatibility complex, class I, B	3106	ENSG00000204523	ENSMUSG00000060550		11.4495	2.28049e-08
209150_s_at	"TM9SF1"	transmembrane 9 superfamily member 1	10548	ENSG00000100926			7.27997	1.33574e-05
209154_at	"TAX1BP3"	Tax1 (human T-cell leukemia virus type I) binding protein 3	30851	ENSG00000213977		"Tax1bp3"	8.49134	1.43212e-06
209156_s_at	"COL6A2"	collagen, type VI, alpha 2	1292	ENSG00000142173	ENSMUSG00000020241	"Col6a2"	5.84715	0
209159_s_at	"NDRG4"	NDRG family member 4	65009	ENSG00000103034	ENSMUSG00000036564	"Ndrg4"	7.8667	0
209167_at	"GPM6B"	glycoprotein M6B	2824	ENSG00000046653	ENSMUSG00000031342	"Gpm6b"	10.6872	0
209168_at	"GPM6B"	glycoprotein M6B	2824	ENSG00000046653	ENSMUSG00000031342	"Gpm6b"	9.96551	0
209169_at	"GPM6B"	glycoprotein M6B	2824	ENSG00000046653	ENSMUSG00000031342	"Gpm6b"	9.306	0
209170_s_at	"GPM6B"	glycoprotein M6B	2824	ENSG00000046653	ENSMUSG00000031342	"Gpm6b"	5.50502	0
209173_at	"AGR2"	anterior gradient homolog 2 (Xenopus laevis)	10551	ENSG00000106541			6.72801	0
209189_at	"FOS"	v-fos FBJ murine osteosarcoma viral oncogene homolog	2353	ENSG00000170345	ENSMUSG00000021250	"Fos"	8.38708	0
209191_at	"TUBB6"	tubulin, beta 6	84617	ENSG00000176014			8.11083	7.74603e-13
209197_at	"SYT11"	synaptotagmin XI	23208	ENSG00000132718	ENSMUSG00000068923	"Syt11"	8.95721	0
209198_s_at	"SYT11"	synaptotagmin XI	23208	ENSG00000132718	ENSMUSG00000068923	"Syt11"	6.18656	0
209199_s_at	"MEF2C"	myocyte enhancer factor 2C	4208	ENSG00000081189		"Mef2c"	10.9637	0
209200_at	"MEF2C"	myocyte enhancer factor 2C	4208			"Mef2c"	10.1275	0
209220_at	"GPC3"	glypican 3	2719	ENSG00000147257			6.93477	1.95102e-08
209228_x_at	"TUSC3"	tumor suppressor candidate 3	7991	ENSG00000104723			6.72761	4.61332e-08
209234_at	"KIF1B"	kinesin family member 1B	23095	ENSG00000054523	ENSMUSG00000063077	"Kif1b"	10.0443	0
209242_at	"PEG3"	paternally expressed 3	5178			"Peg3"	9.1259	0
209243_s_at	"PEG3"	paternally expressed 3	5178	ENSG00000198300	ENSMUSG00000002265	"Peg3"	5.82049	0
209258_s_at	"SMC3"	structural maintenance of chromosomes 3	9126	ENSG00000108055			3.91356	0
209260_at	"SFN"	stratifin	2810	ENSG00000175793		"Sfn"	8.80365	1.24534e-12
209267_s_at	"SLC39A8"	solute carrier family 39 (zinc transporter), member 8	64116	ENSG00000138821	ENSMUSG00000053897	"Slc39a8"	5.60277	2.81697e-12
209270_at	"LAMB3"	laminin, beta 3	3914	ENSG00000196878	ENSMUSG00000026639	"Lamb3"	6.371	5.61085e-12
209282_at	"PRKD2"	protein kinase D2	25865	ENSG00000105287			5.81383	3.46629e-09
209283_at	"CRYAB"	crystallin, alpha B	1410	ENSG00000109846	ENSMUSG00000032060	"Cryab"	11.2316	0
209288_s_at	"CDC42EP3"	CDC42 effector protein (Rho GTPase binding) 3	10602	ENSG00000163171			4.43041	1.30629e-12
209291_at	"ID4"	inhibitor of DNA binding 4, dominant negative helix-loop-helix protein	3400	ENSG00000172201		"Id4"	6.09956	0
209292_at	"ID4"	Inhibitor of DNA binding 4, dominant negative helix-loop-helix protein	3400			"Id4"	4.41502	0
209293_x_at	"ID4"	inhibitor of DNA binding 4, dominant negative helix-loop-helix protein	3400	ENSG00000172201		"Id4"	6.01779	1.14669e-06
209295_at	"TNFRSF10B"	tumor necrosis factor receptor superfamily, member 10b	8795	ENSG00000120889			5.56334	2.84288e-08
209301_at	"CA2"	carbonic anhydrase II	760	ENSG00000104267	ENSMUSG00000027562		6.85484	4.51544e-06
209308_s_at	"BNIP2"	BCL2/adenovirus E1B 19kDa interacting protein 2	663	ENSG00000140299			5.22886	1.26917e-11
209309_at	"AZGP1"	alpha-2-glycoprotein 1, zinc-binding	563	ENSG00000160862			4.9746	0
209335_at	"DCN"	decorin	1634	ENSG00000011465	ENSMUSG00000019929	"Dcn"	6.14901	0
209343_at	"EFHD1"	EF-hand domain family, member D1	80303	ENSG00000115468			9.83764	9.27579e-08
209347_s_at	"MAF"	v-maf musculoaponeurotic fibrosarcoma oncogene homolog (avian)	4094	ENSG00000178573			5.45246	1.57164e-08
209351_at	"KRT14"	keratin 14 (epidermolysis bullosa simplex, Dowling-Meara, Koebner)	3861	ENSG00000186847			4.69114	0
209357_at	"CITED2"	Cbp/p300-interacting transactivator, with Glu/Asp-rich carboxy-terminal domain, 2	10370	ENSG00000164442			6.54511	3.26326e-08
209372_x_at	"TUBB2A"	tubulin, beta 2A /// tubulin, beta 2B	347733	ENSG00000137267		"Tubb2a"	8.39347	0
209374_s_at	"IGHM"	immunoglobulin heavy constant mu	3507	ENSG00000211899			7.64855	0
209392_at	"ENPP2"	ectonucleotide pyrophosphatase/phosphodiesterase 2 (autotaxin)	5168	ENSG00000136960			7.02041	3.00238e-12
209395_at	"CHI3L1"	chitinase 3-like 1 (cartilage glycoprotein-39)	1116	ENSG00000133048			5.97821	1.02777e-11
209406_at	"BAG2"	BCL2-associated athanogene 2	9532	ENSG00000112208			5.28874	0
209407_s_at	"DEAF1"	deformed epidermal autoregulatory factor 1 (Drosophila)	10522	ENSG00000177030			7.48095	5.97499e-08
209443_at	"SERPINA5"	serpin peptidase inhibitor, clade A (alpha-1 antiproteinase, antitrypsin), member 5	5104	ENSG00000188488			7.29018	2.14666e-08
209444_at	"RAP1GDS1"	RAP1, GTP-GDP dissociation stimulator 1	5910	ENSG00000138698		"Rap1gds1"	7.71738	9.53414e-09
209459_s_at	"ABAT"	4-aminobutyrate aminotransferase	18	ENSG00000183044			8.30006	0
209460_at	"ABAT"	4-aminobutyrate aminotransferase	18	ENSG00000183044			9.12821	0
209462_at	"APLP1"	amyloid beta (A4) precursor-like protein 1	333	ENSG00000105290			9.76493	0
209465_x_at	"PTN"	pleiotrophin (heparin binding growth factor 8, neurite growth-promoting factor 1)	5764	ENSG00000105894	ENSMUSG00000029838	"Ptn"	7.64865	0
209466_x_at	"PTN"	pleiotrophin (heparin binding growth factor 8, neurite growth-promoting factor 1)	5764	ENSG00000105894	ENSMUSG00000029838	"Ptn"	10.0784	1.28804e-08
209469_at	"GPM6A"	glycoprotein M6A	2823	ENSG00000150625			4.18869	0
209470_s_at	"GPM6A"	glycoprotein M6A	2823	ENSG00000150625			8.77494	0
209475_at	"USP15"	ubiquitin specific peptidase 15	9958	ENSG00000135655			8.24792	2.35685e-11
209480_at	"HLA-DQB1"	major histocompatibility complex, class II, DQ beta 1	3119				6.20129	1.25233e-13
209487_at	"RBPMS"	RNA binding protein with multiple splicing	11030	ENSG00000157110			7.15348	0
209488_s_at	"RBPMS"	RNA binding protein with multiple splicing	11030	ENSG00000157110			6.71984	0
209493_at	"PDZD2"	PDZ domain containing 2	23037	ENSG00000133401			6.93455	9.49874e-11
209504_s_at	"PLEKHB1"	pleckstrin homology domain containing, family B (evectins) member 1	58473	ENSG00000021300			9.22536	0
209505_at	"NR2F1"	Nuclear receptor subfamily 2, group F, member 1	7025			"Nr2f1"	4.82975	0
209512_at	"HSDL2"	hydroxysteroid dehydrogenase like 2	84263	ENSG00000119471			6.68297	1.29465e-09
209515_s_at	"RAB27A"	RAB27A, member RAS oncogene family	5873	ENSG00000069974			6.74826	0
209524_at	"HDGFRP3"	hepatoma-derived growth factor, related protein 3	50810	ENSG00000166503			5.24826	9.06429e-10
209529_at	"PPAP2C"	phosphatidic acid phosphatase type 2C	8612	ENSG00000141934			5.82133	1.88571e-12
209536_s_at	"EHD4"	EH-domain containing 4	30844	ENSG00000103966			7.05967	1.65175e-05
209555_s_at	"CD36"	CD36 molecule (thrombospondin receptor)	948	ENSG00000135218		"Cd36"	5.16104	0
209556_at	"NCDN"	neurochondrin	23154	ENSG00000020129	ENSMUSG00000028833	"Ncdn"	8.6205	0
209560_s_at	"DLK1"	delta-like 1 homolog (Drosophila)	8788	ENSG00000185559	ENSMUSG00000040856	"Dlk1"	5.84365	0
209570_s_at	"D4S234E"	DNA segment on chromosome 4 (unique) 234 expressed sequence	27065	ENSG00000168824	ENSMUSG00000029126		7.64712	0
209576_at	"GNAI1"	guanine nucleotide binding protein (G protein), alpha inhibiting activity polypeptide 1	2770	ENSG00000127955	ENSMUSG00000057614	"Gnai1"	6.40814	5.44009e-14
209582_s_at	"CD200"	CD200 molecule	4345	ENSG00000091972			6.93196	7.67488e-06
209590_at	"BMP7"	bone morphogenetic protein 7 (osteogenic protein 1)	655				5.69068	9.81628e-08
209597_s_at	"PNMA2"	paraneoplastic antigen MA2	10687	ENSG00000171362			6.15395	2.38804e-09
209598_at	"PNMA2"	paraneoplastic antigen MA2	10687	ENSG00000171362			9.05102	0
209602_s_at	"GATA3"	GATA binding protein 3	2625	ENSG00000107485	ENSMUSG00000015619	"Gata3"	5.47041	0
209604_s_at	"GATA3"	GATA binding protein 3	2625	ENSG00000107485	ENSMUSG00000015619	"Gata3"	8.23137	3.47986e-09
209606_at	"PSCDBP"	pleckstrin homology, Sec7 and coiled-coil domains, binding protein	9595	ENSG00000115165			5.88736	0
209610_s_at	"SLC1A4"	solute carrier family 1 (glutamate/neutral amino acid transporter), member 4	6509	ENSG00000115902			7.23879	3.04281e-11
209612_s_at	"ADH1B"	alcohol dehydrogenase 1B (class I), beta polypeptide /// alcohol dehydrogenase 1C (class I), gamma polypeptide	125	ENSG00000196616			4.93067	0
209613_s_at	"ADH1B"	alcohol dehydrogenase 1B (class I), beta polypeptide /// alcohol dehydrogenase 1C (class I), gamma polypeptide	125	ENSG00000196616			3.68299	0
209617_s_at	"CTNND2"	catenin (cadherin-associated protein), delta 2 (neural plakophilin-related arm-repeat protein)	1501	ENSG00000169862	ENSMUSG00000022240	"Ctnnd2"	7.14211	0
209618_at	"CTNND2"	catenin (cadherin-associated protein), delta 2 (neural plakophilin-related arm-repeat protein)	1501	ENSG00000169862	ENSMUSG00000022240	"Ctnnd2"	6.08103	0
209621_s_at	"PDLIM3"	PDZ and LIM domain 3	27295	ENSG00000154553	ENSMUSG00000031636	"Pdlim3"	11.6905	0
209631_s_at	"GPR37"	G protein-coupled receptor 37 (endothelin receptor type B-like)	2861	ENSG00000170775			5.87671	0
209632_at	"PPP2R3A"	protein phosphatase 2 (formerly 2A), regulatory subunit B'', alpha	5523	ENSG00000073711			7.56051	0
209633_at	"PPP2R3A"	protein phosphatase 2 (formerly 2A), regulatory subunit B'', alpha	5523	ENSG00000073711			9.22285	0
209651_at	"TGFB1I1"	transforming growth factor beta 1 induced transcript 1	7041	ENSG00000140682			5.99963	7.98238e-06
209653_at	"KPNA4"	karyopherin alpha 4 (importin alpha 3)	3840	ENSG00000186432			6.54623	1.11022e-16
209655_s_at	"TMEM47"	transmembrane protein 47	83604	ENSG00000147027			5.69292	3.35796e-08
209656_s_at	"TMEM47"	transmembrane protein 47	83604	ENSG00000147027			6.21649	3.59446e-12
209663_s_at	"ITGA7"	integrin, alpha 7	3679	ENSG00000135424	ENSMUSG00000025348	"Itga7"	7.74662	1.17684e-14
209681_at	"SLC19A2"	solute carrier family 19 (thiamine transporter), member 2	10560	ENSG00000117479			5.82746	1.79642e-07
209683_at	"FAM49A"	family with sequence similarity 49, member A	81553	ENSG00000197872			5.1074	3.88578e-15
209684_at	"RIN2"	Ras and Rab interactor 2	54453	ENSG00000132669	ENSMUSG00000001768	"Rin2"	7.39622	2.27256e-07
209685_s_at	"PRKCB1"	protein kinase C, beta 1	5579	ENSG00000166501		"Prkcb1"	6.34301	1.45639e-12
209686_at	"S100B"	S100 calcium binding protein B	6285	ENSG00000160307			7.90967	0
209687_at	"CXCL12"	chemokine (C-X-C motif) ligand 12 (stromal cell-derived factor 1)	6387	ENSG00000107562			6.45043	0
209693_at	"ASTN2"	astrotactin 2	23245	ENSG00000148219			5.86393	0
209695_at	"PTP4A3"	protein tyrosine phosphatase type IVA, member 3	11156	ENSG00000184489			8.89611	0
209700_x_at	"PDE4DIP"	phosphodiesterase 4D interacting protein (myomegalin)	9659			"Pde4dip"	4.26867	0
209703_x_at	"METTL7A"	methyltransferase like 7A	25840	ENSG00000185432			6.72765	1.98723e-10
209726_at	"CA11"	carbonic anhydrase XI	770	ENSG00000063180			9.4711	0
209737_at	"MAGI2"	membrane associated guanylate kinase, WW and PDZ domain containing 2	9863	ENSG00000187391			8.34166	0
209742_s_at	"MYL2"	myosin, light chain 2, regulatory, cardiac, slow	4633	ENSG00000111245		"Myl2"	12.7622	0
209759_s_at	"DCI"	dodecenoyl-Coenzyme A delta isomerase (3,2 trans-enoyl-Coenzyme A isomerase)	1632	ENSG00000167969			8.47223	9.85835e-10
209764_at	"MGAT3"	mannosyl (beta-1,4-)-glycoprotein beta-1,4-N-acetylglucosaminyltransferase	4248	ENSG00000128268			6.30647	9.63052e-10
209771_x_at	"CD24"	CD24 molecule	934	ENSG00000185275	ENSMUSG00000047139		11.1101	1.33316e-12
209772_s_at	"CD24"	CD24 molecule	934				6.90522	3.31387e-09
209774_x_at	"CXCL2"	chemokine (C-X-C motif) ligand 2	2920	ENSG00000081041			5.24999	0
209780_at	"PHTF2"	putative homeodomain transcription factor 2	57157	ENSG00000006576			8.68938	6.79234e-13
209785_s_at	"PLA2G4C"	phospholipase A2, group IVC (cytosolic, calcium-independent)	8605	ENSG00000105499			6.65589	4.41932e-09
209789_at	"CORO2B"	coronin, actin binding protein, 2B	10391	ENSG00000103647		"Coro2b"	8.07391	0
209791_at	"PADI2"	peptidyl arginine deiminase, type II	11240	ENSG00000117115			8.20635	0
209793_at	"GRIA1"	glutamate receptor, ionotropic, AMPA 1	2890	ENSG00000155511	ENSMUSG00000020524	"Gria1"	4.65314	5.74252e-11
209795_at	"CD69"	CD69 molecule	969	ENSG00000110848			5.31072	0
209803_s_at	"PHLDA2"	pleckstrin homology-like domain, family A, member 2	7262	ENSG00000181649			5.84363	1.30118e-13
209806_at	"HIST1H2BK"	histone cluster 1, H2bk	85236	ENSG00000197903			7.6886	3.70241e-05
209813_x_at	"TARP"	T cell receptor gamma constant 2 /// T cell receptor gamma variable 9 /// TCR gamma alternate reading frame protein	445347				7.96602	2.43378e-05
209818_s_at	"HABP4"	hyaluronan binding protein 4	22927	ENSG00000130956			7.28773	7.28498e-09
209829_at	"C6orf32"	chromosome 6 open reading frame 32	9750	ENSG00000111913	ENSMUSG00000036006		4.67427	1.20366e-11
209835_x_at	"CD44"	CD44 molecule (Indian blood group)	960	ENSG00000026508			7.77997	0
209839_at	"DNM3"	dynamin 3	26052	ENSG00000197959			8.11812	0
209840_s_at	"LRRN3"	leucine rich repeat neuronal 3	54674	ENSG00000173114			6.97462	5.53263e-11
209841_s_at	"LRRN3"	leucine rich repeat neuronal 3	54674	ENSG00000173114			6.49648	1.22125e-15
209842_at	"SOX10"	SRY (sex determining region Y)-box 10	6663	ENSG00000100146	ENSMUSG00000033006		7.67284	4.88853e-12
209859_at	"TRIM9"	tripartite motif-containing 9	114088	ENSG00000100505			6.76927	0
209866_s_at	"LPHN3"	latrophilin 3	23284	ENSG00000150471			7.05737	2.60902e-14
209867_s_at	"LPHN3"	latrophilin 3	23284	ENSG00000150471			7.50862	0
209868_s_at	"RBMS1"	RNA binding motif, single stranded interacting protein 1	5937	ENSG00000153250			7.90051	1.90641e-08
209870_s_at	"APBA2"	amyloid beta (A4) precursor protein-binding, family A, member 2 (X11-like)	321	ENSG00000034053	ENSMUSG00000030519	"Apba2"	7.48413	1.27418e-07
209871_s_at	"APBA2"	amyloid beta (A4) precursor protein-binding, family A, member 2 (X11-like)	321	ENSG00000034053	ENSMUSG00000030519	"Apba2"	7.64088	0
209875_s_at	"SPP1"	secreted phosphoprotein 1 (osteopontin, bone sialoprotein I, early T-lymphocyte activation 1)	6696	ENSG00000118785	ENSMUSG00000029304	"Spp1"	8.50165	0
209879_at	"SELPLG"	selectin P ligand	6404	ENSG00000110876			7.16522	4.44415e-07
209883_at	"GLT25D2"	glycosyltransferase 25 domain containing 2	23127	ENSG00000198756			6.02692	3.56187e-06
209887_at	"SMAD6"	SMAD family member 6	4091				4.64321	9.20991e-08
209888_s_at	"MYL1"	myosin, light chain 1, alkali; skeletal, fast	4632	ENSG00000168530	ENSMUSG00000061816	"Myl1"	12.0158	0
209890_at	"TSPAN5"	tetraspanin 5	10098	ENSG00000168785	ENSMUSG00000028152	"Tspan5"	5.32554	1.369e-11
209894_at	"LEPR"	leptin receptor	3953	ENSG00000116678			6.89547	5.55112e-16
209904_at	"TNNC1"	troponin C type 1 (slow)	7134	ENSG00000114854	ENSMUSG00000021909	"Tnnc1"	5.96913	0
209905_at	"HOXA9"	homeobox A9	3205	ENSG00000078399			6.24908	0
209914_s_at	"NRXN1"	neurexin 1	9378	ENSG00000179915			7.18342	0
209921_at	"SLC7A11"	solute carrier family 7, (cationic amino acid transporter, y+ system) member 11	23657	ENSG00000151012			5.79228	0
209922_at	"BRAP"	BRCA1 associated protein	8315	ENSG00000089234			4.35162	4.85405e-11
209945_s_at	"GSK3B"	glycogen synthase kinase 3 beta	2932	ENSG00000082701			6.97144	4.22373e-05
209956_s_at	"CAMK2B"	calcium/calmodulin-dependent protein kinase (CaM kinase) II beta	816	ENSG00000058404	ENSMUSG00000057897	"Camk2b"	5.38911	0
209960_at	"HGF"	hepatocyte growth factor (hepapoietin A; scatter factor)	3082	ENSG00000019991			5.22501	1.11022e-16
209970_x_at	"CASP1"	caspase 1, apoptosis-related cysteine peptidase (interleukin 1, beta, convertase)	834	ENSG00000137752			7.38467	6.25982e-06
209971_x_at	"JTV1"	JTV1 gene	7965	ENSG00000106305			9.54175	0
209982_s_at	"NRXN2"	neurexin 2	9379	ENSG00000110076			6.64449	0
209983_s_at	"NRXN2"	neurexin 2	9379	ENSG00000110076			6.34496	4.10783e-15
209987_s_at	"ASCL1"	achaete-scute complex homolog 1 (Drosophila)	429	ENSG00000139352			5.02727	1.87801e-11
209988_s_at	"ASCL1"	achaete-scute complex homolog 1 (Drosophila)	429	ENSG00000139352			5.60015	0
209990_s_at	"GABBR2"	gamma-aminobutyric acid (GABA) B receptor, 2	9568	ENSG00000136928			8.04956	0
210002_at	"GATA6"	GATA binding protein 6	2627	ENSG00000141448	ENSMUSG00000005836	"Gata6"	4.74081	0
210004_at	"OLR1"	oxidized low density lipoprotein (lectin-like) receptor 1	4973	ENSG00000173391			4.94555	2.9976e-15
210016_at	"MYT1L"	myelin transcription factor 1-like	23040	ENSG00000186487		"Myt1l"	6.83134	0
210046_s_at	"IDH2"	isocitrate dehydrogenase 2 (NADP+), mitochondrial	3418	ENSG00000182054			10.562	0
210047_at	"SLC11A2"	solute carrier family 11 (proton-coupled divalent metal ion transporters), member 2	4891				4.30656	1.68627e-07
210056_at	"RND1"	Rho family GTPase 1	27289	ENSG00000172602			6.10053	2.5575e-08
210057_at	"SMG1"	PI-3-kinase-related kinase SMG-1	23049	ENSG00000157106			3.4	8.73419e-10
210066_s_at	"AQP4"	aquaporin 4	361	ENSG00000171885	ENSMUSG00000024411	"Aqp4"	4.12761	0
210067_at	"AQP4"	aquaporin 4	361	ENSG00000171885	ENSMUSG00000024411	"Aqp4"	3.82156	0
210068_s_at	"AQP4"	aquaporin 4	361	ENSG00000171885	ENSMUSG00000024411	"Aqp4"	5.27422	0
210069_at	"CHKB"	choline kinase beta /// carnitine palmitoyltransferase 1B (muscle)	1120	ENSG00000100288			7.17067	0
210070_s_at	"CHKB"	choline kinase beta /// carnitine palmitoyltransferase 1B (muscle)	1120	ENSG00000100288			7.63667	0
210078_s_at	"KCNAB1"	potassium voltage-gated channel, shaker-related subfamily, beta member 1	7881	ENSG00000169282	ENSMUSG00000027827	"Kcnab1"	6.56954	5.55112e-16
210091_s_at	"DTNA"	dystrobrevin, alpha	1837	ENSG00000134769		"Dtna"	4.89513	0
210096_at	"CYP4B1"	cytochrome P450, family 4, subfamily B, polypeptide 1	1580	ENSG00000142973			4.44547	1.11022e-16
210100_s_at	"ABCA2"	ATP-binding cassette, sub-family A (ABC1), member 2	20	ENSG00000107331			6.93979	2.54241e-14
210105_s_at	"FYN"	FYN oncogene related to SRC, FGR, YES	2534	ENSG00000010810			8.76063	7.75445e-11
210121_at	"B3GALT2"	UDP-Gal:betaGlcNAc beta 1,3-galactosyltransferase, polypeptide 2	8707	ENSG00000162630			4.65454	0
210139_s_at	"PMP22"	peripheral myelin protein 22	5376	ENSG00000109099			9.42386	9.9357e-06
210147_at	"ART3"	ADP-ribosyltransferase 3	419	ENSG00000156219		"Art3"	6.80003	0
210148_at	"HIPK3"	homeodomain interacting protein kinase 3	10114	ENSG00000110422			4.35305	0
210154_at	"ME2"	malic enzyme 2, NAD(+)-dependent, mitochondrial	4200	ENSG00000082212			6.53237	1.41097e-08
210155_at	"MYOC"	myocilin, trabecular meshwork inducible glucocorticoid response	4653	ENSG00000034971			6.13786	1.07547e-07
210170_at	"PDLIM3"	PDZ and LIM domain 3	27295			"Pdlim3"	4.69081	0
210193_at	"MOBP"	myelin-associated oligodendrocyte basic protein	4336			"Mobp"	6.71692	0
210198_s_at	"PLP1"	proteolipid protein 1 (Pelizaeus-Merzbacher disease, spastic paraplegia 2, uncomplicated)	5354	ENSG00000123560	ENSMUSG00000031425	"Plp1"	11.963	0
210201_x_at	"BIN1"	bridging integrator 1	274	ENSG00000136717	ENSMUSG00000024381	"Bin1"	8.92495	1.38567e-09
210222_s_at	"RTN1"	reticulon 1	6252	ENSG00000139970	ENSMUSG00000021087	"Rtn1"	9.04616	0
210259_s_at	"DLX4"	distal-less homeobox 4	1748	ENSG00000108813			3.93959	1.6259e-06
210260_s_at	"TNFAIP8"	tumor necrosis factor, alpha-induced protein 8	25816				5.48594	4.44089e-16
210276_s_at	"TRIOBP"	TRIO and F-actin binding protein	11078	ENSG00000100106			6.90649	4.01848e-07
210277_at	"AP4S1"	adaptor-related protein complex 4, sigma 1 subunit	11154			"Ap4s1"	5.91051	5.52917e-09
210279_at	"GPR18"	G protein-coupled receptor 18	2841	ENSG00000125245			5.83827	8.88178e-16
210293_s_at	"SEC23B"	Sec23 homolog B (S. cerevisiae)	10483	ENSG00000101310			5.17568	4.09672e-14
210298_x_at	"FHL1"	four and a half LIM domains 1	2273	ENSG00000022267	ENSMUSG00000023092	"Fhl1"	12.3447	0
210305_at	"PDE4DIP"	phosphodiesterase 4D interacting protein (myomegalin)	9659	ENSG00000178104	ENSMUSG00000038170	"Pde4dip"	8.20085	0
210312_s_at	"IFT20"	intraflagellar transport 20 homolog (Chlamydomonas)	90410	ENSG00000109083			6.59403	1.30813e-07
210317_s_at	"YWHAE"	tyrosine 3-monooxygenase/tryptophan 5-monooxygenase activation protein, epsilon polypeptide	7531	ENSG00000108953			7.47965	2.74636e-08
210360_s_at	"MTSS1"	metastasis suppressor 1	9788	ENSG00000170873			4.46124	2.30311e-10
210372_s_at	"TPD52L1"	tumor protein D52-like 1	7164	ENSG00000111907			7.47793	4.97075e-08
210383_at	"SCN1A"	sodium channel, voltage-gated, type I, alpha subunit	6323	ENSG00000144285		"Scn1a"	4.3824	0
210387_at	"HIST1H2BG"	histone cluster 1, H2bg	8339	ENSG00000187990			5.38132	2.07377e-08
210397_at	"DEFB1"	defensin, beta 1	1672	ENSG00000164825	ENSMUSG00000044748	"Defb1"	7.71623	1.11022e-16
210404_x_at	"CAMK2B"	calcium/calmodulin-dependent protein kinase (CaM kinase) II beta	816	ENSG00000058404	ENSMUSG00000057897	"Camk2b"	6.08675	0
210408_s_at	"CPNE6"	copine VI (neuronal)	9362	ENSG00000100884	ENSMUSG00000022212	"Cpne6"	6.17834	1.66336e-11
210416_s_at	"CHEK2"	CHK2 checkpoint homolog (S. pombe)	11200	ENSG00000183765			5.73466	8.52225e-10
210432_s_at	"SCN3A"	sodium channel, voltage-gated, type III, alpha subunit	6328	ENSG00000153253			6.02	0
210449_x_at	"MAPK14"	mitogen-activated protein kinase 14	1432	ENSG00000112062			5.42342	3.78359e-06
210466_s_at	"SERBP1"	SERPINE1 mRNA binding protein 1	26135	ENSG00000142864			10.0972	7.95436e-07
210501_x_at	"EIF3K"	eukaryotic translation initiation factor 3, subunit K	27335	ENSG00000178982			10.605	5.97933e-09
210510_s_at	"NRP1"	neuropilin 1	8829	ENSG00000099250			5.53448	8.50678e-06
210611_s_at	"DTNA"	dystrobrevin, alpha	1837	ENSG00000134769		"Dtna"	4.87006	0
210612_s_at	"SYNJ2"	synaptojanin 2	8871	ENSG00000078269			6.34913	3.45834e-13
210613_s_at	"SYNGR1"	synaptogyrin 1	9145	ENSG00000100321			6.45922	0
210625_s_at	"AKAP1"	A kinase (PRKA) anchor protein 1	8165	ENSG00000121057	ENSMUSG00000018428	"Akap1"	8.23852	2.4394e-08
210632_s_at	"SGCA"	sarcoglycan, alpha (50kDa dystrophin-associated glycoprotein)	6442	ENSG00000108823	ENSMUSG00000001508	"Sgca"	6.66249	0
210650_s_at	"PCLO"	piccolo (presynaptic cytomatrix protein)	27445	ENSG00000214408		"Pclo"	5.29131	0
210657_s_at	"4-Sep"	septin 4	5414	ENSG00000108387	ENSMUSG00000020486		8.03841	0
210664_s_at	"TFPI"	tissue factor pathway inhibitor (lipoprotein-associated coagulation inhibitor)	7035	ENSG00000003436	ENSMUSG00000027082	"Tfpi"	4.83052	4.37785e-11
210674_s_at	"PCDHA1"	protocadherin alpha 9 /// protocadherin alpha subfamily C, 2 /// protocadherin alpha subfamily C, 1 /// protocadherin alpha 13 /// protocadherin alpha 12 /// protocadherin alpha 11 /// protocadherin alpha 10 /// protocadherin alpha 8 /// protocadherin alpha 7 /// protocadherin alpha 6 /// protocadherin alpha 5 /// protocadherin alpha 4 /// protocadherin alpha 3 /// protocadherin alpha 2 /// proto…	56134	ENSG00000081842	ENSMUSG00000007440	"Pcdha1"	5.41226	1.44329e-15
210709_at	"ZC3H15"	Zinc finger CCCH-type containing 15	55854				3.90033	6.41529e-08
210720_s_at	"NECAB3"	N-terminal EF-hand calcium binding protein 3	63941	ENSG00000125967			6.8114	3.41097e-05
210721_s_at	"PAK7"	p21(CDKN1A)-activated kinase 7	57144	ENSG00000101349			4.4092	0
210732_s_at	"LGALS8"	lectin, galactoside-binding, soluble, 8 (galectin 8)	3964	ENSG00000116977			4.30753	5.45142e-12
210736_x_at	"DTNA"	dystrobrevin, alpha	1837	ENSG00000134769		"Dtna"	7.092	2.22062e-09
210758_at	"PSIP1"	PC4 and SFRS1 interacting protein 1	11168	ENSG00000164985			6.35663	1.15241e-13
210764_s_at	"CYR61"	cysteine-rich, angiogenic inducer, 61	3491	ENSG00000142871	ENSMUSG00000028195	"Cyr61"	8.58107	1.67081e-09
210793_s_at	"NUP98"	nucleoporin 98kDa	4928	ENSG00000110713			4.72037	3.02356e-08
210802_s_at	"DIMT1L"	DIM1 dimethyladenosine transferase 1-like (S. cerevisiae)	27292	ENSG00000086189			6.42398	8.13034e-07
210809_s_at	"POSTN"	periostin, osteoblast specific factor	10631	ENSG00000133110	ENSMUSG00000027750	"Postn"	6.9555	0
210827_s_at	"ELF3"	E74-like factor 3 (ets domain transcription factor, epithelial-specific )	1999	ENSG00000163435			8.14279	1.52529e-09
210830_s_at	"PON2"	paraoxonase 2	5445	ENSG00000105854			6.80634	5.0552e-06
210834_s_at	"PTGER3"	prostaglandin E receptor 3 (subtype EP3)	5733	ENSG00000050628			4.33984	1.22872e-08
210840_s_at	"IQGAP1"	IQ motif containing GTPase activating protein 1	8826	ENSG00000140575			7.51331	5.42297e-10
210850_s_at	"ELK1"	ELK1, member of ETS oncogene family	2002	ENSG00000126767			5.57975	2.61133e-11
210866_s_at	"CNOT4"	CCR4-NOT transcription complex, subunit 4	4850	ENSG00000080802			5.05464	9.99201e-15
210870_s_at	"EPM2A"	epilepsy, progressive myoclonus type 2A, Lafora disease (laforin)	7957	ENSG00000112425			6.07661	1.60982e-13
210873_x_at	"APOBEC3A"	apolipoprotein B mRNA editing enzyme, catalytic polypeptide-like 3A	200315	ENSG00000128383			4.33187	3.33067e-16
210875_s_at	"ZEB1"	zinc finger E-box binding homeobox 1	6935	ENSG00000148516	ENSMUSG00000024238		4.66066	0
210906_x_at	"AQP4"	aquaporin 4	361			"Aqp4"	4.43101	0
210916_s_at	"CD44"	CD44 molecule (Indian blood group)	960	ENSG00000026508			6.50678	6.04759e-07
210933_s_at	"FSCN1"	fascin homolog 1, actin-bundling protein (Strongylocentrotus purpuratus)	6624	ENSG00000075618			5.23333	0
210944_s_at	"CAPN3"	calpain 3, (p94)	825	ENSG00000092529			10.4582	0
210976_s_at	"PFKM"	phosphofructokinase, muscle	5213	ENSG00000152556	ENSMUSG00000033065	"Pfkm"	11.4852	0
210978_s_at	"TAGLN2"	transgelin 2	8407	ENSG00000158710	ENSMUSG00000026547	"Tagln2"	7.64221	4.07863e-05
211006_s_at	"KCNB1"	potassium voltage-gated channel, Shab-related subfamily, member 1	3745	ENSG00000158445			7.53542	1.13243e-14
211015_s_at	"HSPA4"	heat shock 70kDa protein 4	3308	ENSG00000170606	ENSMUSG00000020361	"Hspa4"	6.75451	4.62997e-07
211031_s_at	"CLIP2"	CAP-GLY domain containing linker protein 2	7461	ENSG00000106665			6.97453	1.11022e-16
211071_s_at	"MLLT11"	myeloid/lymphoid or mixed-lineage leukemia (trithorax homolog, Drosophila); translocated to, 11	10962	ENSG00000213190		"Mllt11"	10.6134	7.29861e-13
211073_x_at	"RPL3"	ribosomal protein L3	6122	ENSG00000100316			10.7499	0
211090_s_at	"PRPF4B"	PRP4 pre-mRNA processing factor 4 homolog B (yeast)	8899	ENSG00000112739			5.60765	2.48118e-07
211150_s_at	"DLAT"	dihydrolipoamide S-acetyltransferase (E2 component of pyruvate dehydrogenase complex)	1737	ENSG00000150768			7.46141	2.6551e-12
211161_s_at	"COL3A1"	collagen, type III, alpha 1 (Ehlers-Danlos syndrome type IV, autosomal dominant)	1281	ENSG00000168542		"Col3a1"	4.01983	0
211169_s_at	"PPP1R3A"	protein phosphatase 1, regulatory (inhibitor) subunit 3A (glycogen and sarcoplasmic reticulum binding subunit, skeletal muscle)	5506	ENSG00000154415			6.85529	0
211174_s_at	"CCKAR"	cholecystokinin A receptor	886	ENSG00000163394			5.23634	3.90034e-10
211188_at	"CD84"	CD84 molecule	8832	ENSG00000066294			5.1181	5.82627e-08
211195_s_at	"TP63"	tumor protein p63	8626	ENSG00000073282			5.92389	1.61396e-11
211207_s_at	"ACSL6"	acyl-CoA synthetase long-chain family member 6	23305	ENSG00000164398			4.60032	0
211219_s_at	"LHX2"	LIM homeobox 2	9355	ENSG00000106689			5.07581	9.30602e-09
211220_s_at	"HSF2"	heat shock transcription factor 2	3298	ENSG00000025156			4.48414	1.23764e-11
211270_x_at	"PTBP1"	polypyrimidine tract binding protein 1	5725	ENSG00000011304			8.14406	0
211271_x_at	"PTBP1"	polypyrimidine tract binding protein 1	5725	ENSG00000011304			7.89371	0
211273_s_at	"TBX1"	T-box 1	6899	ENSG00000184058			4.4468	0
211275_s_at	"GYG1"	glycogenin 1	2992	ENSG00000163754			10.8238	0
211276_at	"TCEAL2"	transcription elongation factor A (SII)-like 2	140597	ENSG00000184905			7.84056	0
211302_s_at	"PDE4B"	phosphodiesterase 4B, cAMP-specific (phosphodiesterase E4 dunce homolog, Drosophila)	5142	ENSG00000184588			6.15246	1.21757e-05
211303_x_at	"PSMAL"	growth-inhibiting protein 26	219595	ENSG00000134612	ENSMUSG00000001773		5.36976	0
211343_s_at	"COL13A1"	collagen, type XIII, alpha 1	1305	ENSG00000197467			4.70887	3.88005e-09
211359_s_at	"OPRM1"	opioid receptor, mu 1	4988	ENSG00000112038			5.36496	1.61838e-07
211368_s_at	"CASP1"	caspase 1, apoptosis-related cysteine peptidase (interleukin 1, beta, convertase)	834	ENSG00000137752			6.1856	4.66294e-15
211378_x_at	"PPIA"	peptidylprolyl isomerase A (cyclophilin A)	5478	ENSG00000196262			10.4838	0
211379_x_at	"B3GALNT1"	beta-1,3-N-acetylgalactosaminyltransferase 1 (globoside blood group)	8706			"B3galnt1"	5.0485	1.9984e-15
211382_s_at	"TACC2"	transforming, acidic coiled-coil containing protein 2	10579	ENSG00000138162			8.81007	0
211386_at	"MGC12488"	hypothetical protein MGC12488	84786				5.61614	5.63771e-13
211429_s_at	"SERPINA1"	serpin peptidase inhibitor, clade A (alpha-1 antiproteinase, antitrypsin), member 1	5265	ENSG00000197249			8.46313	0
211430_s_at	"IGH@"	immunoglobulin heavy locus /// immunoglobulin heavy constant gamma 1 (G1m marker) /// immunoglobulin heavy constant gamma 2 (G2m marker) /// immunoglobulin heavy constant gamma 3 (G3m marker) /// immunoglobulin heavy constant mu /// immunoglobulin heavy variable 4-31	28396	ENSG00000211896			8.8046	0
211476_at	"MYOZ2"	myozenin 2	51778	ENSG00000172399			4.92301	0
211483_x_at	"CAMK2B"	calcium/calmodulin-dependent protein kinase (CaM kinase) II beta	816	ENSG00000058404	ENSMUSG00000057897	"Camk2b"	6.0874	0
211493_x_at	"DTNA"	dystrobrevin, alpha	1837	ENSG00000134769		"Dtna"	5.69576	9.40119e-06
211529_x_at	"HLA-G"	major histocompatibility complex, class I, G	3135	ENSG00000204632			10.0985	2.4581e-06
211533_at	"PDGFRA"	platelet-derived growth factor receptor, alpha polypeptide	5156				4.00608	1.89753e-09
211538_s_at	"HSPA2"	heat shock 70kDa protein 2	3306	ENSG00000126803			8.44741	1.46528e-09
211547_s_at	"PAFAH1B1"	platelet-activating factor acetylhydrolase, isoform Ib, alpha subunit 45kDa	5048	ENSG00000007168	ENSMUSG00000020745	"Pafah1b1"	5.84367	3.20153e-07
211548_s_at	"HPGD"	hydroxyprostaglandin dehydrogenase 15-(NAD)	3248	ENSG00000164120	ENSMUSG00000031613	"Hpgd"	6.22462	0
211555_s_at	"GUCY1B3"	guanylate cyclase 1, soluble, beta 3	2983	ENSG00000061918		"Gucy1b3"	7.73933	4.65128e-12
211569_s_at	"HADH"	hydroxyacyl-Coenzyme A dehydrogenase	3033	ENSG00000138796	ENSMUSG00000027984		8.92297	0
211570_s_at	"RAPSN"	receptor-associated protein of the synapse	5913	ENSG00000165917	ENSMUSG00000002104	"Rapsn"	5.02653	0
211589_at	"PML"	promyelocytic leukemia	5371				4.89903	6.69831e-12
211597_s_at	"HOPX"	HOP homeobox	84525	ENSG00000171476	ENSMUSG00000059325		8.67899	2.46951e-09
211600_at		---		ENSG00000198786			11.7262	1.013e-06
211614_at		C33.6 unnamed HERV-H protein					5.28957	4.07558e-08
211643_x_at	"HLA-C"	Major histocompatibility complex, class I, C	3107				8.62627	2.72041e-08
211644_x_at	"IGK@"	immunoglobulin kappa constant /// netrin 2-like (chicken) /// immunoglobulin kappa locus	3514	ENSG00000211605			7.27262	0
211645_x_at		Immunoglobulin kappa light chain (IGKV) mRNA variable region, joining region, and constant region		ENSG00000211609			6.35113	0
211651_s_at	"LAMB1"	laminin, beta 1	3912	ENSG00000091136			5.66739	9.10214e-09
211662_s_at	"VDAC2"	voltage-dependent anion channel 2	7417	ENSG00000165637			10.6218	3.48907e-08
211663_x_at	"PTGDS"	prostaglandin D2 synthase 21kDa (brain)	5730	ENSG00000107317		"Ptgds"	9.97118	0
211675_s_at	"MDFIC"	MyoD family inhibitor domain containing	29969	ENSG00000135272			6.28841	6.4293e-13
211685_s_at	"NCALD"	neurocalcin delta	83988	ENSG00000104490			9.18141	1.40542e-05
211689_s_at	"TMPRSS2"	transmembrane protease, serine 2	7113	ENSG00000184012		"Tmprss2"	4.52723	9.6801e-10
211700_s_at	"TRO"	trophinin	7216	ENSG00000067445		"Tro"	6.36137	6.24014e-11
211718_at	"MGC2889"	hypothetical protein MGC2889	84789				4.65722	1.54552e-06
211719_x_at	"FN1"	fibronectin 1	2335	ENSG00000115414	ENSMUSG00000026193	"Fn1"	11.9916	9.44072e-06
211726_s_at	"FMO2"	flavin containing monooxygenase 2 (non-functional)	2327	ENSG00000094963			5.516	2.31524e-08
211737_x_at	"PTN"	pleiotrophin (heparin binding growth factor 8, neurite growth-promoting factor 1)	5764	ENSG00000105894	ENSMUSG00000029838	"Ptn"	7.20474	3.33067e-16
211748_x_at	"PTGDS"	prostaglandin D2 synthase 21kDa (brain)	5730	ENSG00000107317		"Ptgds"	11.9928	0
211751_at	"PDE4DIP"	phosphodiesterase 4D interacting protein (myomegalin)	9659			"Pde4dip"	6.30166	0
211752_s_at	"NDUFS7"	NADH dehydrogenase (ubiquinone) Fe-S protein 7, 20kDa (NADH-coenzyme Q reductase)	374291	ENSG00000115286			9.75665	2.15812e-09
211764_s_at	"UBE2D1"	ubiquitin-conjugating enzyme E2D 1 (UBC4/5 homolog, yeast)	7321	ENSG00000072401			7.74507	2.22045e-15
211765_x_at	"PPIA"	peptidylprolyl isomerase A (cyclophilin A)	5478	ENSG00000196262			10.6184	0
211776_s_at	"EPB41L3"	erythrocyte membrane protein band 4.1-like 3	23136	ENSG00000082397			5.67575	0
211778_s_at	"OVOL2"	ovo-like 2 (Drosophila)	58495	ENSG00000125850			6.12162	9.62563e-14
211783_s_at	"MTA1"	metastasis associated 1	9112	ENSG00000182979			6.8455	1.46639e-10
211795_s_at	"FYB"	FYN binding protein (FYB-120/130)	2533	ENSG00000082074			6.7955	2.67607e-07
211796_s_at	"TRBC1"	T cell receptor beta variable 19 /// T cell receptor beta variable 7-2 /// T cell receptor beta variable 5-4 /// T cell receptor beta variable 3-1 /// T cell receptor beta constant 1	28568	ENSG00000211762			6.73751	2.1637e-07
211812_s_at	"B3GALNT1"	beta-1,3-N-acetylgalactosaminyltransferase 1 (globoside blood group)	8706	ENSG00000169255	ENSMUSG00000043300	"B3galnt1"	5.12995	1.02818e-12
211825_s_at	"EWSR1"	Ewing sarcoma breakpoint region 1 /// Friend leukemia virus integration 1	2130	ENSG00000151702		"Ewsr1"	5.26983	2.58413e-05
211836_s_at	"MOG"	myelin oligodendrocyte glycoprotein	4340	ENSG00000137345		"Mog"	6.37545	0
211864_s_at	"FER1L3"	fer-1-like 3, myoferlin (C. elegans)	26509	ENSG00000138119			5.75315	8.35533e-08
211881_x_at	"IGLJ3"	immunoglobulin lambda joining 3	28831				6.90127	7.49104e-07
211890_x_at	"CAPN3"	calpain 3, (p94)	825	ENSG00000092529			10.1713	0
211896_s_at	"DCN"	decorin	1634	ENSG00000011465	ENSMUSG00000019929	"Dcn"	8.87034	4.4187e-08
211911_x_at	"HLA-B"	major histocompatibility complex, class I, B	3106	ENSG00000206450			11.1497	2.37405e-06
211921_x_at	"PTMA"	prothymosin, alpha (gene sequence 28)	5757	ENSG00000187514			10.5391	6.78346e-14
211922_s_at	"CAT"	catalase	847	ENSG00000121691			6.46665	2.38667e-08
211926_s_at	"MYH9"	myosin, heavy chain 9, non-muscle	4627	ENSG00000100345	ENSMUSG00000022443	"Myh9"	8.10073	9.04051e-08
211935_at	"ARL6IP1"	ADP-ribosylation factor-like 6 interacting protein 1	23204	ENSG00000170540			7.80531	2.21292e-11
211963_s_at	"ARPC5"	actin related protein 2/3 complex, subunit 5, 16kDa	10092	ENSG00000162704			7.45648	9.89202e-09
211965_at	"ZFP36L1"	zinc finger protein 36, C3H type-like 1	677			"Zfp36l1"	6.72154	5.57341e-11
211970_x_at	"ACTG1"	actin, gamma 1	71	ENSG00000184009			11.0747	2.64255e-09
211972_x_at	"RPLP0"	ribosomal protein, large, P0	6175	ENSG00000089157			11.1995	0
211981_at	"COL4A1"	collagen, type IV, alpha 1	1282	ENSG00000187498		"Col4a1"	6.60364	2.24032e-07
211986_at	"AHNAK"	AHNAK nucleoprotein	79026			"Ahnak"	9.7116	4.04008e-08
211990_at	"HLA-DPA1"	major histocompatibility complex, class II, DP alpha 1	3113	ENSG00000168384			9.84001	2.92909e-06
211993_at	"WNK1"	WNK lysine deficient protein kinase 1	65125	ENSG00000060237	ENSMUSG00000045962	"Wnk1"	5.70772	0
212014_x_at	"CD44"	CD44 molecule (Indian blood group)	960	ENSG00000026508			6.86381	1.91769e-12
212015_x_at	"PTBP1"	polypyrimidine tract binding protein 1	5725	ENSG00000011304			7.75734	1.88738e-15
212027_at	"RBM25"	RNA binding motif protein 25	58517	ENSG00000119707			6.77369	3.68314e-08
212038_s_at	"VDAC1"	voltage-dependent anion channel 1	7416	ENSG00000213585			9.50229	1.23346e-06
212039_x_at	"RPL3"	ribosomal protein L3	6122	ENSG00000100316			10.8344	0
212062_at	"ATP9A"	ATPase, class II, type 9A	10079	ENSG00000054793	ENSMUSG00000027546	"Atp9a"	9.6473	8.32667e-15
212063_at	"CD44"	CD44 molecule (Indian blood group)	960	ENSG00000026508			9.46579	5.55112e-16
212070_at	"GPR56"	G protein-coupled receptor 56	9289	ENSG00000205336			8.02426	3.26502e-05
212079_s_at	"MLL"	myeloid/lymphoid or mixed-lineage leukemia (trithorax homolog, Drosophila)	4297	ENSG00000118058			5.75692	5.671e-06
212092_at	"PEG10"	paternally expressed 10	23089				7.55932	0
212094_at	"PEG10"	paternally expressed 10	23089				7.26833	0
212097_at	"CAV1"	caveolin 1, caveolae protein, 22kDa	857	ENSG00000105974	ENSMUSG00000007655	"Cav1"	8.19061	5.81757e-14
212099_at	"RHOB"	ras homolog gene family, member B	388	ENSG00000143878			9.53338	3.58616e-06
212103_at	"KPNA6"	karyopherin alpha 6 (importin alpha 7)	23633	ENSG00000025800			7.31996	8.28776e-08
212110_at	"SLC39A14"	solute carrier family 39 (zinc transporter), member 14	23516	ENSG00000104635			8.27366	1.40299e-07
212122_at	"RHOQ"	ras homolog gene family, member Q	23433	ENSG00000119729			6.36715	2.22045e-16
212124_at	"ZMIZ1"	zinc finger, MIZ-type containing 1	57178	ENSG00000108175			8.3752	8.08773e-07
212163_at	"KIDINS220"	kinase D-interacting substrate of 220 kDa	57498	ENSG00000134313			6.44014	5.98287e-11
212187_x_at	"PTGDS"	prostaglandin D2 synthase 21kDa (brain)	5730	ENSG00000107317		"Ptgds"	11.9522	0
212190_at	"SERPINE2"	serpin peptidase inhibitor, clade E (nexin, plasminogen activator inhibitor type 1), member 2	5270	ENSG00000135919			8.09881	0
212203_x_at	"IFITM3"	interferon induced transmembrane protein 3 (1-8U)	10410	ENSG00000142089		"Ifitm3"	10.9926	5.67757e-12
212214_at	"OPA1"	optic atrophy 1 (autosomal dominant)	4976	ENSG00000198836			7.27168	7.73959e-09
212221_x_at	"IDS"	iduronate 2-sulfatase (Hunter syndrome)	3423	ENSG00000010404			11.1457	0
212228_s_at	"COQ9"	coenzyme Q9 homolog (S. cerevisiae)	57017	ENSG00000088682	ENSMUSG00000031782	"Coq9"	10.2193	0
212242_at	"TUBA4A"	tubulin, alpha 4a	7277	ENSG00000127824			8.83264	9.85027e-08
212249_at	"PIK3R1"	phosphoinositide-3-kinase, regulatory subunit 1 (p85 alpha)	5295	ENSG00000145675			7.04093	1.05538e-10
212294_at	"GNG12"	guanine nucleotide binding protein (G protein), gamma 12	55970	ENSG00000172380			8.66831	3.1578e-07
212298_at	"NRP1"	neuropilin 1	8829	ENSG00000099250			5.42845	2.22045e-16
212308_at	"CLASP2"	cytoplasmic linker associated protein 2	23122	ENSG00000163539			6.8336	0
212314_at	"KIAA0746"	KIAA0746 protein	23231	ENSG00000091490			7.57547	6.66134e-16
212325_at	"LIMCH1"	LIM and calponin homology domains 1	22998	ENSG00000064042			6.94036	0
212327_at	"LIMCH1"	LIM and calponin homology domains 1	22998				7.01654	0
212328_at	"LIMCH1"	LIM and calponin homology domains 1	22998	ENSG00000064042			6.40447	0
212336_at	"EPB41L1"	erythrocyte membrane protein band 4.1-like 1	2036	ENSG00000088367			6.0825	1.47367e-07
212339_at	"EPB41L1"	erythrocyte membrane protein band 4.1-like 1	2036	ENSG00000088367			8.63292	0
212357_at	"KIAA0280"	KIAA0280	23201	ENSG00000054965			7.85826	2.33147e-15
212358_at	"CLIP3"	CAP-GLY domain containing linker protein 3	25999	ENSG00000105270			9.96963	0
212361_s_at	"ATP2A2"	ATPase, Ca++ transporting, cardiac muscle, slow twitch 2	488			"Atp2a2"	12.599	0
212372_at	"MYH10"	myosin, heavy chain 10, non-muscle	4628	ENSG00000133026			8.28555	1.8269e-05
212390_at	"LOC727893"	phosphodiesterase 4D interacting protein (myomegalin) /// similar to phosphodiesterase 4D interacting protein isoform 1	727893	ENSG00000178104	ENSMUSG00000038170		8.09554	1.9984e-15
212414_s_at	"N-PAC"	septin 6 /// cytokine-like nuclear factor n-pac	23157	ENSG00000125354			5.36078	2.92497e-11
212421_at	"C22orf9"	chromosome 22 open reading frame 9	23313	ENSG00000100364			6.69516	2.5671e-07
212433_x_at	"RPS2"	ribosomal protein S2	6187	ENSG00000140988			11.7628	6.86482e-09
212444_at		CDNA clone IMAGE:6025865					9.61722	2.12934e-09
212451_at	"KIAA0256"	KIAA0256 gene product	9728	ENSG00000138593			6.98169	1.27675e-07
212459_x_at	"SUCLG2"	succinate-CoA ligase, GDP-forming, beta subunit	8801	ENSG00000172340			5.93692	8.08725e-09
212468_at	"SPAG9"	sperm associated antigen 9	9043				5.79888	0
212472_at	"MICAL2"	microtubule associated monoxygenase, calponin and LIM domain containing 2	9645				6.60412	2.25341e-07
212486_s_at	"FYN"	FYN oncogene related to SRC, FGR, YES	2534	ENSG00000010810			5.76254	2.61098e-11
212501_at	"CEBPB"	CCAAT/enhancer binding protein (C/EBP), beta	1051	ENSG00000172216			9.82647	4.47146e-07
212510_at	"GPD1L"	glycerol-3-phosphate dehydrogenase 1-like	23171	ENSG00000152642			10.3066	8.9706e-14
212520_s_at	"SMARCA4"	SWI/SNF related, matrix associated, actin dependent regulator of chromatin, subfamily a, member 4	6597	ENSG00000127616			6.9677	2.68449e-07
212543_at	"AIM1"	absent in melanoma 1	202	ENSG00000112297			6.63574	0
212551_at	"CAP2"	CAP, adenylate cyclase-associated protein, 2 (yeast)	10486	ENSG00000112186			8.77638	0
212554_at	"CAP2"	CAP, adenylate cyclase-associated protein, 2 (yeast)	10486	ENSG00000112186			7.88813	0
212558_at	"SPRY1"	sprouty homolog 1, antagonist of FGF signaling (Drosophila)	10252	ENSG00000164056			6.35198	1.12844e-08
212559_at	"PRKAR1B"	protein kinase, cAMP-dependent, regulatory, type I, beta	5575			"Prkar1b"	8.10533	1.11498e-07
212560_at	"C11orf32"	chromosome 11 open reading frame 32	442871				7.61973	6.64074e-09
212568_s_at	"DLAT"	dihydrolipoamide S-acetyltransferase (E2 component of pyruvate dehydrogenase complex)	1737	ENSG00000150768			7.73847	5.66214e-15
212587_s_at	"PTPRC"	protein tyrosine phosphatase, receptor type, C	5788	ENSG00000081237	ENSMUSG00000026395	"Ptprc"	6.00652	6.2139e-10
212588_at	"PTPRC"	protein tyrosine phosphatase, receptor type, C	5788	ENSG00000081237	ENSMUSG00000026395	"Ptprc"	5.01825	0
212589_at	"RRAS2"	related RAS viral (r-ras) oncogene homolog 2	22800				6.31471	7.43807e-09
212590_at	"RRAS2"	related RAS viral (r-ras) oncogene homolog 2	22800	ENSG00000133818			5.92771	6.67749e-07
212592_at	"IGJ"	Immunoglobulin J polypeptide, linker protein for immunoglobulin alpha and mu polypeptides	3512	ENSG00000132465			6.20612	0
212608_s_at		AF034176 Human mRNA (Tripodis and Ragoussis) Homo sapiens cDNA clone ntcon5 contig					10.0278	7.72124e-07
212609_s_at	"AKT3"	V-akt murine thymoma viral oncogene homolog 3 (protein kinase B, gamma)	10000				7.5554	4.10995e-08
212624_s_at	"CHN1"	chimerin (chimaerin) 1	1123	ENSG00000128656			11.0302	1.11022e-16
212654_at	"TPM2"	tropomyosin 2 (beta)	7169	ENSG00000198467	ENSMUSG00000028464	"Tpm2"	12.6911	0
212664_at	"TUBB4"	tubulin, beta 4	10382	ENSG00000104833	ENSMUSG00000062591	"Tubb4"	8.27108	0
212669_at	"CAMK2G"	calcium/calmodulin-dependent protein kinase (CaM kinase) II gamma	818	ENSG00000148660			7.59481	1.96754e-12
212671_s_at	"HLA-DQA1"	major histocompatibility complex, class II, DQ alpha 1 /// major histocompatibility complex, class II, DQ alpha 2 /// similar to HLA class II histocompatibility antigen, DQ(1) alpha chain precursor (DC-4 alpha chain)	3117	ENSG00000196735			9.03829	2.44424e-08
212681_at	"EPB41L3"	erythrocyte membrane protein band 4.1-like 3	23136	ENSG00000082397			4.9695	0
212686_at	"PPM1H"	protein phosphatase 1H (PP2C domain containing)	57460				5.92599	0
212694_s_at	"PCCB"	propionyl Coenzyme A carboxylase, beta polypeptide	5096	ENSG00000114054			7.44683	3.39732e-07
212706_at	"RASA4"	RAS p21 protein activator 4	10156	ENSG00000105808	ENSMUSG00000004952	"Rasa4"	5.98686	1.84561e-06
212707_s_at	"FLJ21767"	RAS p21 protein activator 4 /// hypothetical protein FLJ21767	10156	ENSG00000105808	ENSMUSG00000004952		8.31552	7.15426e-05
212709_at	"NUP160"	nucleoporin 160kDa	23279	ENSG00000030066			4.08955	2.58845e-05
212719_at	"PHLPP"	PH domain and leucine rich repeat protein phosphatase	23239	ENSG00000081913			6.41491	0
212730_at	"DMN"	desmuslin	23336	ENSG00000182253			10.7018	0
212732_at	"MEG3"	maternally expressed 3	55384	ENSG00000214548			7.5354	0
212742_at	"ZNF364"	zinc finger protein 364	27246	ENSG00000121848			8.70881	8.01772e-07
212757_s_at	"CAMK2G"	calcium/calmodulin-dependent protein kinase (CaM kinase) II gamma	818	ENSG00000148660			8.40327	0
212758_s_at	"ZEB1"	zinc finger E-box binding homeobox 1	6935	ENSG00000148516	ENSMUSG00000024238		6.89067	8.20599e-05
212768_s_at	"OLFM4"	olfactomedin 4	10562	ENSG00000102837			5.92717	0
212771_at	"C10orf38"	chromosome 10 open reading frame 38	221061	ENSG00000148468			9.47753	0
212772_s_at	"ABCA2"	ATP-binding cassette, sub-family A (ABC1), member 2	20	ENSG00000107331			8.85294	0
212788_x_at	"FTL"	ferritin, light polypeptide	2512	ENSG00000087086			11.8035	1.79899e-08
212791_at	"C1orf216"	chromosome 1 open reading frame 216	127703	ENSG00000142686			9.05411	8.1364e-09
212794_s_at	"KIAA1033"	KIAA1033	23325	ENSG00000136051			6.84962	3.15937e-06
212797_at	"SORT1"	sortilin 1	6272	ENSG00000134243			4.31963	1.9699e-09
212805_at	"PRUNE2"	prune homolog 2 (Drosophila)	158471	ENSG00000106772			8.72547	0
212806_at	"PRUNE2"	prune homolog 2 (Drosophila)	158471	ENSG00000106772			4.89192	3.90976e-12
212826_s_at	"SLC25A6"	solute carrier family 25 (mitochondrial carrier; adenine nucleotide translocator), member 6	293	ENSG00000169100			9.83161	5.6555e-08
212829_at	"PIP4K2A"	phosphatidylinositol-5-phosphate 4-kinase, type II, alpha	5305				9.57861	3.20711e-09
212838_at	"DNMBP"	dynamin binding protein	23268	ENSG00000107554			6.06326	3.91056e-08
212840_at	"UBXD7"	UBX domain containing 7	26043	ENSG00000163960			6.26661	8.30323e-05
212843_at	"NCAM1"	neural cell adhesion molecule 1	4684	ENSG00000149294		"Ncam1"	8.56875	0
212845_at	"SAMD4A"	sterile alpha motif domain containing 4A	23034				9.54028	0
212847_at	"FUBP1"	Far upstream element (FUSE) binding protein 1	8880				5.27198	1.82169e-05
212865_s_at	"COL14A1"	collagen, type XIV, alpha 1 (undulin)	7373	ENSG00000187955			5.29638	3.33067e-15
212877_at	"KLC1"	kinesin light chain 1	3831	ENSG00000126214			6.0759	1.27989e-06
212880_at	"WDR7"	WD repeat domain 7	23335	ENSG00000091157			8.50807	1.11508e-08
212886_at	"CCDC69"	coiled-coil domain containing 69	26112	ENSG00000198624			6.40286	8.90399e-14
212909_at	"LYPD1"	LY6/PLAUR domain containing 1	116372	ENSG00000150551			5.31565	2.92266e-10
212915_at	"PDZRN3"	PDZ domain containing RING finger 3	23024	ENSG00000121440			4.21981	3.94129e-14
212930_at	"ATP2B1"	ATPase, Ca++ transporting, plasma membrane 1	490	ENSG00000070961			8.08306	4.63096e-12
212956_at	"TBC1D9"	TBC1 domain family, member 9 (with GRAM domain)	23158	ENSG00000109436			5.61278	3.82578e-11
212976_at		---		ENSG00000197147			5.41046	0
212990_at	"SYNJ1"	synaptojanin 1	8867	ENSG00000159082			7.14733	8.38607e-10
213006_at	"CEBPD"	CCAAT/enhancer binding protein (C/EBP), delta	1052	ENSG00000180733		"Cebpd"	4.58182	1.83353e-12
213009_s_at	"TRIM37"	tripartite motif-containing 37	4591	ENSG00000108395	ENSMUSG00000018548	"Trim37"	9.2615	6.34563e-08
213026_at	"ATG12"	ATG12 autophagy related 12 homolog (S. cerevisiae)	9140	ENSG00000145782			7.05125	8.9457e-09
213032_at	"NFIB"	nuclear factor I/B	4781	ENSG00000147862			4.53153	5.0735e-11
213034_at	"KIAA0999"	KIAA0999 protein	23387	ENSG00000160584			8.41829	1.53841e-06
213041_s_at	"ATP5D"	ATP synthase, H+ transporting, mitochondrial F1 complex, delta subunit	513	ENSG00000099624	ENSMUSG00000003072	"Atp5d"	10.2586	1.24576e-08
213045_at	"MAST3"	microtubule associated serine/threonine kinase 3	23031	ENSG00000099308		"Mast3"	7.70883	0
213050_at	"COBL"	cordon-bleu homolog (mouse)	23242	ENSG00000106078			8.30948	5.55545e-08
213051_at	"ZC3HAV1"	zinc finger CCCH-type, antiviral 1	56829	ENSG00000105939			7.28283	1.2077e-09
213066_at	"RUSC2"	RUN and SH3 domain containing 2	9853	ENSG00000198853			7.8573	2.1859e-05
213067_at	"MYH10"	myosin, heavy chain 10, non-muscle	4628	ENSG00000133026			5.93886	0
213068_at	"DPT"	dermatopontin	1805	ENSG00000143196	ENSMUSG00000026574	"Dpt"	4.64478	2.84106e-13
213085_s_at	"WWC1"	WW and C2 domain containing 1	23286	ENSG00000113645	ENSMUSG00000018849	"Wwc1"	6.06729	4.15035e-12
213093_at	"PRKCA"	protein kinase C, alpha	5578	ENSG00000154229			8.91304	7.26408e-10
213094_at	"GPR126"	G protein-coupled receptor 126	57211	ENSG00000112414			5.07871	0
213096_at	"TMCC2"	transmembrane and coiled-coil domain family 2	9911	ENSG00000133069			7.38609	6.73049e-08
213106_at	"ATP8A1"	ATPase, aminophospholipid transporter (APLT), class I, type 8A, member 1	10396	ENSG00000124406			5.90621	1.51079e-12
213131_at	"OLFM1"	olfactomedin 1	10439	ENSG00000130558	ENSMUSG00000026833	"Olfm1"	9.72738	1.42373e-09
213133_s_at	"GCSH"	glycine cleavage system protein H (aminomethyl carrier) /// similar to Glycine cleavage system H protein, mitochondrial precursor	2653	ENSG00000140905		"Gcsh"	7.60173	1.89652e-09
213139_at	"SNAI2"	snail homolog 2 (Drosophila)	6591	ENSG00000019549			6.09255	7.80838e-10
213143_at	"LOC257407"	hypothetical protein LOC257407	257407				6.81608	1.1079e-08
213147_at	"HOXA10"	homeobox A10	3206	ENSG00000153807			7.21346	9.47139e-11
213149_at	"DLAT"	dihydrolipoamide S-acetyltransferase (E2 component of pyruvate dehydrogenase complex)	1737	ENSG00000150768			7.2187	5.92441e-11
213150_at	"HOXA10"	homeobox A10	3206	ENSG00000153807			7.5141	0
213183_s_at	"CDKN1C"	Cyclin-dependent kinase inhibitor 1C (p57, Kip2)	1028			"Cdkn1c"	4.79949	8.17413e-12
213197_at	"ASTN1"	astrotactin 1	460	ENSG00000152092	ENSMUSG00000026587	"Astn1"	6.06866	0
213201_s_at	"TNNT1"	troponin T type 1 (skeletal, slow)	7138	ENSG00000105048	ENSMUSG00000064179	"Tnnt1"	13.0426	0
213217_at	"ADCY2"	adenylate cyclase 2 (brain)	108	ENSG00000078295			8.17418	0
213228_at	"PDE8B"	phosphodiesterase 8B	8622	ENSG00000113231			7.69885	2.66454e-15
213238_at	"ATP10D"	ATPase, class V, type 10D	57205	ENSG00000145246			5.71601	6.35616e-08
213258_at	"TFPI"	tissue factor pathway inhibitor (lipoprotein-associated coagulation inhibitor)	7035	ENSG00000003436	ENSMUSG00000027082	"Tfpi"	4.38003	0
213262_at	"SACS"	spastic ataxia of Charlevoix-Saguenay (sacsin)	26278	ENSG00000151835			5.84312	2.38143e-12
213268_at	"CAMTA1"	calmodulin binding transcription activator 1	23261	ENSG00000171735			7.02995	0
213285_at	"TMEM30B"	transmembrane protein 30B	161291	ENSG00000182107			6.01919	0
213308_at	"SHANK2"	SH3 and multiple ankyrin repeat domains 2	22941	ENSG00000162105			5.73932	1.10998e-11
213317_at	"CLIC5"	chloride intracellular channel 5	53405	ENSG00000112782			7.30881	0
213326_at	"VAMP1"	vesicle-associated membrane protein 1 (synaptobrevin 1)	6843	ENSG00000139190			7.81731	1.93205e-08
213329_at	"SRGAP2"	SLIT-ROBO Rho GTPase activating protein 2	23380	ENSG00000163486			5.44578	1.0197e-05
213333_at	"MDH2"	malate dehydrogenase 2, NAD (mitochondrial)	4191				7.37515	0
213362_at	"PTPRD"	protein tyrosine phosphatase, receptor type, D	5789	ENSG00000153707	ENSMUSG00000028399	"Ptprd"	6.88439	0
213371_at	"LDB3"	LIM domain binding 3	11155	ENSG00000122367	ENSMUSG00000021798	"Ldb3"	10.6238	0
213373_s_at	"CASP8"	caspase 8, apoptosis-related cysteine peptidase	841	ENSG00000064012			4.60889	2.34444e-08
213385_at	"CHN2"	chimerin (chimaerin) 2	1124	ENSG00000106069			6.94279	2.37931e-09
213386_at		MRNA full length insert cDNA clone EUROIMAGE 1585492		ENSG00000165152	ENSMUSG00000039611		7.39568	2.49917e-08
213395_at	"MLC1"	megalencephalic leukoencephalopathy with subcortical cysts 1	23209	ENSG00000100427			6.71144	0
213397_x_at	"RNASE4"	ribonuclease, RNase A family, 4	6038	ENSG00000181784	ENSMUSG00000021876	"Rnase4"	6.24458	1.33227e-15
213399_x_at	"RPN2"	ribophorin II	6185	ENSG00000118705			9.92923	4.13541e-05
213411_at	"ADAM22"	ADAM metallopeptidase domain 22	53616	ENSG00000008277			6.54214	0
213423_x_at	"TUSC3"	tumor suppressor candidate 3	7991	ENSG00000104723			7.13955	6.97842e-12
213424_at	"KIAA0895"	KIAA0895 protein	23366	ENSG00000164542			5.02781	8.35105e-11
213429_at		CDNA FLJ26539 fis, clone KDN09310		ENSG00000122870			5.00204	2.02018e-06
213436_at	"CNR1"	cannabinoid receptor 1 (brain)	1268	ENSG00000118432			6.43604	0
213438_at	"NFASC"	neurofascin homolog (chicken)	23114	ENSG00000163531			8.12847	0
213439_x_at	"RUNDC3A"	RUN domain containing 3A	10900				7.45035	4.70012e-10
213446_s_at	"IQGAP1"	IQ motif containing GTPase activating protein 1	8826	ENSG00000140575			6.13518	1.33762e-10
213456_at	"SOSTDC1"	sclerostin domain containing 1	25928	ENSG00000171243			5.7851	0
213476_x_at	"MC1R"	melanocortin 1 receptor (alpha melanocyte stimulating hormone receptor) /// tubulin, beta 3	10381	ENSG00000198211			10.3343	9.17789e-10
213479_at	"NPTX2"	neuronal pentraxin II	4885	ENSG00000106236			6.86105	3.33067e-16
213484_at		Clone 23700 mRNA sequence					8.21397	0
213486_at	"DKFZP761N09121"	hypothetical protein DKFZp761N09121	57183				8.75927	0
213489_at	"MAPRE2"	Microtubule-associated protein, RP/EB family, member 2	10982			"Mapre2"	9.11099	8.85163e-08
213496_at	"LPPR4"	plasticity related gene 1	9890	ENSG00000117600			7.06849	0
213506_at	"F2RL1"	coagulation factor II (thrombin) receptor-like 1	2150	ENSG00000164251			6.29759	0
213524_s_at	"G0S2"	G0/G1switch 2	50486	ENSG00000123689			8.61042	1.60982e-13
213543_at		MRNA from chromosome 5q31-33 region					7.6961	1.13612e-09
213547_at	"CAND2"	cullin-associated and neddylation-dissociated 2 (putative)	23066	ENSG00000144712			9.21649	1.93279e-12
213548_s_at	"CDV3"	CDV3 homolog (mouse)	55573	ENSG00000091527			5.2229	0
213558_at	"PCLO"	piccolo (presynaptic cytomatrix protein)	27445	ENSG00000214408		"Pclo"	7.94609	1.11022e-16
213568_at	"OSR2"	odd-skipped related 2 (Drosophila)	116039	ENSG00000164920			4.52652	9.44093e-11
213571_s_at	"EIF4E2"	eukaryotic translation initiation factor 4E family member 2	9470	ENSG00000135930			5.97085	0
213587_s_at	"ATP6V0E2"	ATPase, H+ transporting V0 subunit e2	155066	ENSG00000171130			9.54582	0
213598_at	"KIF2A"	Kinesin heavy chain member 2A	3796			"Kif2a"	6.9315	1.51038e-09
213608_s_at	"SRRD"	SRR1 domain containing	402055	ENSG00000100104			6.48475	1.41276e-08
213618_at	"CENTD1"	centaurin, delta 1	116984	ENSG00000047365			6.46931	1.30707e-12
213623_at	"KIF3A"	kinesin family member 3A	11127	ENSG00000131437	ENSMUSG00000018395	"Kif3a"	5.87267	0
213630_at	"NACAD"	NAC alpha domain containing	23148	ENSG00000136274			7.40262	0
213638_at	"PHACTR1"	phosphatase and actin regulator 1	221692	ENSG00000112137			7.20809	0
213640_s_at	"LOX"	lysyl oxidase	4015	ENSG00000113083		"Lox"	4.66362	8.38359e-09
213657_s_at		MRNA full length insert cDNA clone EUROIMAGE 375854 /// MRNA full length insert cDNA clone EUROIMAGE 826033					7.99949	1.11022e-16
213658_at		MRNA full length insert cDNA clone EUROIMAGE 826033					7.18709	0
213664_at	"SLC1A1"	solute carrier family 1 (neuronal/epithelial high affinity glutamate transporter, system Xag), member 1	6505	ENSG00000106688	ENSMUSG00000024935	"Slc1a1"	5.98436	0
213676_at	"TMEM151B"	transmembrane protein 151B	441151				8.48007	0
213684_s_at	"PDLIM5"	PDZ and LIM domain 5	10611	ENSG00000163110			9.17261	0
213688_at	"CALM1"	calmodulin 1 (phosphorylase kinase, delta)	801	ENSG00000198668			8.43876	1.0438e-06
213693_s_at	"MUC1"	mucin 1, cell surface associated	4582	ENSG00000185499			8.89974	1.03806e-12
213698_at	"ZMYM6"	zinc finger, MYM-type 6	9204	ENSG00000163867			6.68518	0
213703_at	"LOC150759"	hypothetical protein LOC150759	150759				4.96306	3.41332e-06
213706_at	"GPD1"	glycerol-3-phosphate dehydrogenase 1 (soluble)	2819	ENSG00000167588			8.19052	3.28293e-13
213708_s_at	"MLX"	MAX-like protein X	6945	ENSG00000108788			8.42574	1.82786e-05
213712_at	"ELOVL2"	elongation of very long chain fatty acids (FEN1/Elo2, SUR4/Elo3, yeast)-like 2	54898	ENSG00000197977		"Elovl2"	4.63839	0
213714_at	"CACNB2"	calcium channel, voltage-dependent, beta 2 subunit	783	ENSG00000165995			5.97679	0
213717_at	"LDB3"	LIM domain binding 3	11155	ENSG00000122367	ENSMUSG00000021798	"Ldb3"	8.43712	0
213721_at	"SOX2"	SRY (sex determining region Y)-box 2	6657	ENSG00000181449		"Sox2"	6.82627	0
213745_at	"ATRNL1"	attractin-like 1	26033	ENSG00000107518			4.85924	0
213764_s_at	"MFAP5"	microfibrillar associated protein 5	8076	ENSG00000197614	ENSMUSG00000030116	"Mfap5"	4.51358	0
213765_at	"MFAP5"	microfibrillar associated protein 5	8076	ENSG00000197614	ENSMUSG00000030116	"Mfap5"	5.01749	0
213782_s_at	"MYOZ2"	myozenin 2	51778	ENSG00000172399			8.28545	0
213793_s_at	"HOMER1"	homer homolog 1 (Drosophila)	9456	ENSG00000152413	ENSMUSG00000007617	"Homer1"	6.60551	3.41155e-11
213808_at		Clone 23688 mRNA sequence					5.07514	0
213817_at		CDNA FLJ13601 fis, clone PLACE1010069					3.8219	8.65861e-11
213825_at	"OLIG2"	oligodendrocyte lineage transcription factor 2	10215	ENSG00000205927			6.38965	0
213832_at		MRNA; cDNA DKFZp547P042 (from clone DKFZp547P042)		ENSG00000171385			7.75687	3.0384e-08
213841_at		Homo sapiens, clone IMAGE:4915189, mRNA					8.20038	0
213843_x_at	"SLC6A8"	solute carrier family 6 (neurotransmitter transporter, creatine), member 8	6535	ENSG00000130821			6.3197	1.45929e-08
213849_s_at	"PPP2R2B"	protein phosphatase 2 (formerly 2A), regulatory subunit B, beta isoform	5521	ENSG00000156475		"Ppp2r2b"	6.99837	0
213869_x_at	"THY1"	Thy-1 cell surface antigen	7070			"Thy1"	8.85261	0
213880_at	"LGR5"	leucine-rich repeat-containing G protein-coupled receptor 5	8549				4.78878	1.52878e-13
213899_at	"METAP2"	methionyl aminopeptidase 2	10988	ENSG00000111142			5.88217	9.76064e-10
213904_at		Clone 23555 mRNA sequence					5.66419	0
213913_s_at	"KIAA0984"	KIAA0984 protein	23329				5.88936	2.62035e-09
213921_at	"SST"	somatostatin	6750	ENSG00000157005	ENSMUSG00000004366	"Sst"	7.86518	0
213927_at	"MAP3K9"	mitogen-activated protein kinase kinase kinase 9	4293				6.0498	1.11022e-16
213929_at		CDNA clone IMAGE:4733238					5.06749	0
213931_at	"ID2"	inhibitor of DNA binding 2, dominant negative helix-loop-helix protein /// inhibitor of DNA binding 2B, dominant negative helix-loop-helix protein	3398	ENSG00000115738			5.37437	2.83235e-06
213932_x_at	"HLA-A"	major histocompatibility complex, class I, A	3105				11.4451	3.32151e-10
213938_at	"ERC2"	ELKS/RAB6-interacting/CAST family member 2	26059	ENSG00000187672			5.91355	0
213939_s_at	"RUFY3"	RUN and FYVE domain containing 3	22902	ENSG00000018189	ENSMUSG00000029291	"Rufy3"	9.86126	0
213943_at	"TWIST1"	twist homolog 1 (acrocephalosyndactyly 3; Saethre-Chotzen syndrome) (Drosophila)	7291	ENSG00000122691			5.36902	1.91374e-07
213946_s_at	"OBSL1"	obscurin-like 1	23363	ENSG00000124006			5.37872	2.89149e-09
213954_at	"KIAA0888"	KIAA0888 protein	26049	ENSG00000198780			4.51045	0
213960_at		CDNA FLJ37610 fis, clone BRCOC2011398		ENSG00000140538	ENSMUSG00000059146		7.29924	1.9984e-14
213967_at	"RALYL"	RALY RNA binding protein-like	138046				4.74126	3.31866e-10
213969_x_at	"RPL29"	ribosomal protein L29	6159	ENSG00000162244			11.6481	6.62084e-07
213974_at	"ADAMTSL3"	ADAMTS-like 3	57188	ENSG00000156218			6.46694	8.81058e-08
213975_s_at	"LYZ"	lysozyme (renal amyloidosis)	4069	ENSG00000090382			9.56066	7.77156e-16
213994_s_at	"SPON1"	spondin 1, extracellular matrix protein	10418	ENSG00000152268			4.76851	0
213998_s_at	"DDX17"	DEAD (Asp-Glu-Ala-Asp) box polypeptide 17	10521	ENSG00000100201	ENSMUSG00000055065	"Ddx17"	7.03671	1.20385e-05
214023_x_at	"TUBB2B"	tubulin, beta 2B	347733	ENSG00000137285	ENSMUSG00000045136		7.64152	0
214027_x_at	"DES"	desmin /// family with sequence similarity 48, member A	1674	ENSG00000175084	ENSMUSG00000026208	"Des"	10.0581	0
214043_at	"PTPRD"	protein tyrosine phosphatase, receptor type, D	5789	ENSG00000153707	ENSMUSG00000028399	"Ptprd"	7.92646	0
214044_at	"RYR2"	ryanodine receptor 2 (cardiac)	6262	ENSG00000198626		"Ryr2"	5.8009	0
214046_at	"FUT9"	fucosyltransferase 9 (alpha (1,3) fucosyltransferase)	10690				6.39049	0
214052_x_at	"BAT2D1"	BAT2 domain containing 1	23215				6.05586	9.92745e-07
214063_s_at	"TF"	transferrin	7018	ENSG00000091513			9.99043	0
214064_at	"TF"	transferrin	7018				6.97784	1.83209e-10
214071_at	"MPPE1"	Metallophosphoesterase 1	65258				5.20829	0
214077_x_at	"MEIS3P1"	Meis homeobox 3 pseudogene 1	4213	ENSG00000179277			5.69963	9.75891e-07
214079_at	"DHRS2"	dehydrogenase/reductase (SDR family) member 2	10202	ENSG00000100867			5.02279	0
214087_s_at	"MYBPC1"	myosin binding protein C, slow type	4604	ENSG00000196091			5.38726	0
214098_at	"KIAA1107"	KIAA1107	23285	ENSG00000069712			5.04714	0
214111_at	"OPCML"	opioid binding protein/cell adhesion molecule-like	4978	ENSG00000183715			5.82133	0
214120_at	"RFPL1S"	ret finger protein-like 1 antisense	10740				5.52442	0
214121_x_at	"PDLIM7"	PDZ and LIM domain 7 (enigma)	9260	ENSG00000196923			8.51001	0
214145_s_at	"SPTB"	spectrin, beta, erythrocytic (includes spherocytosis, clinical type I)	6710	ENSG00000070182			6.34124	1.85996e-12
214156_at	"MYRIP"	myosin VIIA and Rab interacting protein	25924	ENSG00000170011			5.56211	1.28246e-10
214157_at	"GNAS"	GNAS complex locus	2778	ENSG00000087460			7.04443	0
214170_x_at	"FH"	fumarate hydratase	2271	ENSG00000091483			9.6751	1.40718e-06
214175_x_at	"PDLIM4"	PDZ and LIM domain 4	8572	ENSG00000131435			7.4574	0.000131579
214179_s_at	"NFE2L1"	nuclear factor (erythroid-derived 2)-like 1	4779	ENSG00000082641			9.94105	1.78235e-12
214203_s_at	"PRODH"	proline dehydrogenase (oxidase) 1	5625	ENSG00000100033			6.49375	8.3072e-05
214217_at	"GRM5"	Glutamate receptor, metabotropic 5	2915				6.08383	0
214218_s_at	"XIST"	X (inactive)-specific transcript	7503			"Xist"	5.67899	0
214230_at	"CDC42"	cell division cycle 42 (GTP binding protein, 25kDa)	998	ENSG00000070831			5.43228	0
214247_s_at	"DKK3"	dickkopf homolog 3 (Xenopus laevis)	27122	ENSG00000050165			6.66617	1.34148e-12
214260_at	"COPS8"	COP9 constitutive photomorphogenic homolog subunit 8 (Arabidopsis)	10920	ENSG00000198612			5.19495	2.44727e-08
214270_s_at	"MAPRE3"	microtubule-associated protein, RP/EB family, member 3	22924	ENSG00000084764			5.06428	1.00505e-07
214279_s_at	"NDRG2"	NDRG family member 2	57447	ENSG00000165795	ENSMUSG00000004558	"Ndrg2"	7.46925	0
214285_at	"FABP3"	fatty acid binding protein 3, muscle and heart (mammary-derived growth inhibitor)	2170	ENSG00000121769			5.70093	0
214313_s_at	"EIF5B"	Eukaryotic translation initiation factor 5B	9669				4.47966	2.16883e-10
214329_x_at	"TNFSF10"	tumor necrosis factor (ligand) superfamily, member 10	8743	ENSG00000121858			5.68754	1.08691e-13
214352_s_at	"KRAS"	v-Ki-ras2 Kirsten rat sarcoma viral oncogene homolog	3845	ENSG00000133703			8.07456	1.55131e-06
214363_s_at	"MATR3"	matrin 3	9782	ENSG00000015479	ENSMUSG00000037236	"Matr3"	10.1272	8.94948e-10
214370_at	"S100A8"	S100 calcium binding protein A8	6279				4.79965	1.22125e-15
214374_s_at	"PPFIBP1"	PTPRF interacting protein, binding protein 1 (liprin beta 1)	8496	ENSG00000110841			5.82769	2.39066e-07
214375_at	"LOC729222"	PTPRF interacting protein, binding protein 1 (liprin beta 1) /// similar to PTPRF interacting protein binding protein 1 isoform 1	729222	ENSG00000110841			5.3945	1.1624e-13
214376_at		Clone 24626 mRNA sequence					6.47954	0
214383_x_at	"KLHDC3"	kelch domain containing 3	116138	ENSG00000124702			9.08027	4.73295e-08
214408_s_at	"RFPL1S"	ret finger protein-like 3 antisense /// ret finger protein-like 1 antisense	10737	ENSG00000205853			5.0752	4.83214e-10
214432_at	"ATP1A3"	ATPase, Na+/K+ transporting, alpha 3 polypeptide	478	ENSG00000105409			6.38047	0
214434_at	"HSPA12A"	heat shock 70kDa protein 12A	259217	ENSG00000165868			8.32893	2.00462e-11
214439_x_at	"BIN1"	bridging integrator 1	274	ENSG00000136717	ENSMUSG00000024381	"Bin1"	8.76006	1.79583e-09
214449_s_at	"RHOQ"	ras homolog gene family, member Q	23433	ENSG00000119729			8.76217	0
214455_at	"HIST1H2BC"	histone cluster 1, H2bc	8347	ENSG00000180596			4.31198	5.01204e-07
214459_x_at	"HLA-C"	major histocompatibility complex, class I, C	3107				10.8967	9.47694e-10
214464_at	"CDC42BPA"	CDC42 binding protein kinase alpha (DMPK-like)	8476	ENSG00000143776			7.53106	4.76158e-07
214467_at	"GPR65"	G protein-coupled receptor 65	8477	ENSG00000140030			4.88522	2.57572e-14
214468_at	"MYH6"	myosin, heavy chain 6, cardiac muscle, alpha (cardiomyopathy, hypertrophic 1)	4624	ENSG00000197616		"Myh6"	6.44268	0
214475_x_at	"CAPN3"	calpain 3, (p94)	825	ENSG00000092529			10.3887	0
214492_at	"SGCD"	sarcoglycan, delta (35kDa dystrophin-associated glycoprotein)	6444	ENSG00000170624			5.48369	0
214505_s_at	"FHL1"	four and a half LIM domains 1	2273	ENSG00000022267	ENSMUSG00000023092	"Fhl1"	12.9685	0
214541_s_at	"QKI"	quaking homolog, KH domain RNA binding (mouse)	9444	ENSG00000112531	ENSMUSG00000062078		4.46724	5.41818e-05
214553_s_at	"ARPP-19"	cyclic AMP phosphoprotein, 19 kD	10776	ENSG00000128989			6.26989	6.33258e-11
214577_at	"MAP1B"	microtubule-associated protein 1B	4131	ENSG00000131711			7.69411	0
214586_at	"GPR37"	G protein-coupled receptor 37 (endothelin receptor type B-like)	2861	ENSG00000170775			3.95426	0
214589_at	"FGF12"	fibroblast growth factor 12	2257	ENSG00000114279			4.23321	0
214590_s_at	"UBE2D1"	ubiquitin-conjugating enzyme E2D 1 (UBC4/5 homolog, yeast)	7321	ENSG00000072401			4.99744	0
214594_x_at	"ATP8B1"	ATPase, class I, type 8B, member 1	5205	ENSG00000081923			8.4573	3.38294e-09
214598_at	"CLDN8"	claudin 8	9073	ENSG00000156284			6.10992	0
214617_at	"PRF1"	perforin 1 (pore forming protein)	5551	ENSG00000180644			8.2166	5.87641e-13
214650_x_at	"MOG"	myelin oligodendrocyte glycoprotein	4340	ENSG00000137345		"Mog"	6.61695	0
214651_s_at	"HOXA9"	homeobox A9	3205	ENSG00000078399			4.84913	0
214657_s_at	"TncRNA"	Trophoblast-derived noncoding RNA	283131				6.66955	4.69874e-11
214659_x_at	"YLPM1"	YLP motif containing 1	56252	ENSG00000119596			6.87162	1.29656e-11
214669_x_at	"IGK@"	immunoglobulin kappa locus	50802				8.86012	0
214677_x_at	"IGL@"	immunoglobulin lambda locus /// immunoglobulin lambda variable 4-3 /// immunoglobulin lambda variable 3-25 /// immunoglobulin lambda variable 2-14 /// immunoglobulin lambda joining 3	28786	ENSG00000211677			9.76185	0
214693_x_at	"KIAA1245"	neuroblastoma breakpoint family, member 14 /// neuroblastoma breakpoint family, member 1 /// KIAA1245 /// neuroblastoma breakpoint family, member 11 /// neuroblastoma breakpoint family, member 15 /// neuroblastoma breakpoint family, member 20 /// neuroblastoma breakpoint family, member 9 /// neuroblastoma breakpoint family, member 10 /// neuroblastoma breakpoint family, member 8 /// CLIP-190-like…	149013	ENSG00000163386			8.13153	9.79095e-06
214696_at	"C17orf91"	chromosome 17 open reading frame 91	84981	ENSG00000186594			6.30955	2.65007e-10
214702_at	"FN1"	fibronectin 1	2335			"Fn1"	3.67581	4.28023e-07
214707_x_at	"ALMS1"	Alstrom syndrome 1	7840				8.77508	1.96954e-13
214715_x_at	"ZNF160"	zinc finger protein 160	90338				9.90955	1.52135e-06
214717_at	"DKFZp434H1419"	hypothetical protein DKFZp434H1419	150967	ENSG00000177384			6.46406	6.22835e-14
214720_x_at	"10-Sep"	septin 10	151011	ENSG00000186522			5.9085	1.66908e-07
214723_x_at	"KIAA1641"	KIAA1641	57730	ENSG00000196912			3.619	0
214762_at	"ATP6V1G2"	ATPase, H+ transporting, lysosomal 13kDa, V1 subunit G2	534	ENSG00000206334			7.64032	0
214767_s_at	"HSPB6"	heat shock protein, alpha-crystallin-related, B6	126393	ENSG00000004776			9.17786	5.52089e-09
214768_x_at	"HLA-C"	Major histocompatibility complex, class I, C	3107	ENSG00000211614			7.22645	0
214769_at	"CLCN4"	chloride channel 4	1183				5.39579	0
214774_x_at	"TOX3"	TOX high mobility group box family member 3	27324	ENSG00000103460			3.88914	7.77156e-16
214777_at		Immunoglobulin light chain variable region complementarity determining region (CDR3) mRNA		ENSG00000211598			7.12972	0
214788_x_at	"DDN"	dendrin	23109	ENSG00000181418			9.14318	0
214797_s_at	"PCTK3"	PCTAIRE protein kinase 3	5129	ENSG00000117266			7.34064	9.20375e-14
214813_at	"ZNF75"	zinc finger protein 75 (D8C6)	7626	ENSG00000186376			5.19424	1.47433e-07
214817_at	"UNC13A"	unc-13 homolog A (C. elegans)	23025	ENSG00000130477			6.55055	1.06938e-06
214820_at	"BRWD1"	bromodomain and WD repeat domain containing 1	54014	ENSG00000185658			5.14791	6.91462e-10
214821_at		Clone 23622 mRNA sequence					5.38872	1.53821e-12
214833_at	"TMEM63A"	transmembrane protein 63A	9725				6.36228	1.40272e-07
214834_at	"PAR-SN"	small nuclear ribonucleoprotein polypeptide N /// Prader-Willi/Angelman syndrome-5 /// small nucleolar RNA, C/D box 108 /// small nucleolar RNA, C/D box 64 /// paternally expressed transcript PAR-SN	338427	ENSG00000209418			4.17074	0
214836_x_at	"IGKC"	immunoglobulin kappa constant /// immunoglobulin kappa variable 1-5	28299	ENSG00000211614			8.86213	0
214843_s_at	"USP33"	ubiquitin specific peptidase 33	23032	ENSG00000077254			7.82611	2.62203e-05
214846_s_at	"ALPK3"	alpha-kinase 3	57538	ENSG00000136383			7.10678	0
214850_at	"SMA4"	Glucuronidase, beta pseudogene	11039				4.611	3.74838e-09
214874_at	"PKP4"	plakophilin 4	8502	ENSG00000144283	ENSMUSG00000026991	"Pkp4"	5.98895	0
214875_x_at	"APLP2"	amyloid beta (A4) precursor-like protein 2	334	ENSG00000084234			7.42834	1.73463e-05
214920_at	"THSD7A"	thrombospondin, type I, domain containing 7A	221981				4.20451	4.81248e-12
214933_at	"CACNA1A"	calcium channel, voltage-dependent, P/Q type, alpha 1A subunit	773				7.8737	0
214943_s_at	"RBM34"	RNA binding motif protein 34	23029	ENSG00000188739			4.03571	3.13567e-10
214945_at	"LOC202134"	hypothetical protein LOC202134 /// NY-REN-7 antigen /// hypothetical protein LOC653316	202134	ENSG00000170074			5.41491	0
214952_at	"NCAM1"	neural cell adhesion molecule 1	4684	ENSG00000149294		"Ncam1"	6.31416	0
214961_at	"KIAA0774"	KIAA0774	23281	ENSG00000132938			4.68593	0
215014_at		---		ENSG00000171385			4.70032	8.73746e-14
215021_s_at	"NRXN3"	neurexin 3	9369	ENSG00000021645			5.32201	2.22045e-16
215028_at	"SEMA6A"	sema domain, transmembrane domain (TM), and cytoplasmic domain, (semaphorin) 6A	57556				4.5443	1.83512e-07
215029_at		---					4.58066	1.62381e-12
215030_at	"GRSF1"	G-rich RNA sequence binding factor 1	2926				6.06557	2.88899e-09
215043_s_at	"SMA4"	glucuronidase, beta pseudogene	11039	ENSG00000197370			4.86514	1.3689e-13
215045_at	"TNRC4"	trinucleotide repeat containing 4	11189	ENSG00000159409			7.17803	2.09122e-05
215046_at	"FLJ23861"	hypothetical protein FLJ23861	151050	ENSG00000144445			4.65564	1.47927e-10
215049_x_at	"CD163"	CD163 molecule	9332	ENSG00000177575			7.47647	0
215050_x_at	"MAPKAPK2"	mitogen-activated protein kinase-activated protein kinase 2	9261	ENSG00000162889	ENSMUSG00000016528	"Mapkapk2"	6.9308	0.000114567
215052_at		---		ENSG00000169933			5.31975	1.30639e-08
215058_at	"MGC24039"	hypothetical protein MGC24039	160518	ENSG00000170456			4.41007	1.95077e-12
215073_s_at	"NR2F2"	nuclear receptor subfamily 2, group F, member 2	7026	ENSG00000185551			3.99905	8.81329e-11
215076_s_at	"COL3A1"	collagen, type III, alpha 1 (Ehlers-Danlos syndrome type IV, autosomal dominant)	1281	ENSG00000168542		"Col3a1"	4.74025	0
215098_at	"RXRB"	retinoid X receptor, beta	6257	ENSG00000204231			5.86255	2.07297e-10
215116_s_at	"DNM1"	dynamin 1	1759	ENSG00000106976	ENSMUSG00000026825	"Dnm1"	9.14663	0
215118_s_at	"IGHA1"	Immunoglobulin heavy constant alpha 1	3493				5.2155	3.747e-13
215121_x_at	"IGL@"	immunoglobulin lambda locus /// immunoglobulin lambda variable 4-3 /// immunoglobulin lambda variable 3-25 /// immunoglobulin lambda variable 2-14	28786				8.68941	0
215123_at	"LOC339047"	hypothetical protein LOC339047 /// similar to nuclear pore complex interacting protein /// similar to Protein KIAA0220	339047				6.99128	2.64233e-14
215125_s_at	"UGT1A1"	UDP glucuronosyltransferase 1 family, polypeptide A10 /// UDP glucuronosyltransferase 1 family, polypeptide A8 /// UDP glucuronosyltransferase 1 family, polypeptide A7 /// UDP glucuronosyltransferase 1 family, polypeptide A6 /// UDP glucuronosyltransferase 1 family, polypeptide A5 /// UDP glucuronosyltransferase 1 family, polypeptide A9 /// UDP glucuronosyltransferase 1 family, polypeptide A4 ///…	54575	ENSG00000167165			8.04323	0
215136_s_at	"EXOSC8"	exosome component 8	11340	ENSG00000120699			5.9978	2.89733e-08
215143_at	"DPY19L2P2"	dpy-19-like 2 pseudogene 2 (C. elegans)	349152				5.0292	0
215157_x_at	"PABPC1"	poly(A) binding protein, cytoplasmic 1	26986	ENSG00000070756	ENSMUSG00000022283	"Pabpc1"	10.8691	2.29307e-08
215172_at	"PTPN20A"	protein tyrosine phosphatase, non-receptor type 20B /// protein tyrosine phosphatase, non-receptor type 20A	26095	ENSG00000183675			4.14571	1.8423e-09
215176_x_at	"NTN2L"	Netrin 2-like (chicken)	4917	ENSG00000211618			6.64278	0
215211_at	"LOC730092"	RRN3 RNA polymerase I transcription factor homolog (S. cerevisiae) pseudogene	730092				5.46875	1.58848e-05
215214_at	"IGL@"	Immunoglobulin lambda locus	3535				5.94969	5.86218e-09
215218_s_at	"WDR62"	WD repeat domain 62	284403	ENSG00000075702			6.76565	2.42938e-08
215241_at	"TMEM16C"	transmembrane protein 16C	63982	ENSG00000134343		"Tmem16c"	5.74395	0
215268_at	"KIAA0754"	hypothetical LOC643314	643314				4.19649	4.26065e-08
215290_at		Clone 24571 mRNA sequence					4.53384	3.77476e-15
215303_at		Clones 24632 and 24634 mRNA sequence					6.02329	0
215307_at	"ZNF529"	Zinc finger protein 529	57711				5.03566	1.7053e-13
215311_at		CDNA FLJ37610 fis, clone BRCOC2011398		ENSG00000140538	ENSMUSG00000059146		7.1904	0
215313_x_at	"HLA-A"	major histocompatibility complex, class I, A	3105	ENSG00000206441			11.2567	3.99264e-11
215321_at	"RUNDC3B"	RUN domain containing 3B	154661	ENSG00000105784			5.87193	1.11022e-16
215342_s_at	"RABGAP1L"	RAB GTPase activating protein 1-like	9910	ENSG00000152061	ENSMUSG00000026721	"Rabgap1l"	5.78046	6.66134e-16
215359_x_at	"ZNF44"	zinc finger protein 44	51710				6.34989	3.40063e-05
215363_x_at	"FOLH1"	folate hydrolase (prostate-specific membrane antigen) 1	2346	ENSG00000086205		"Folh1"	6.5314	0
215368_at	"NEB"	Nebulin	4703				5.31582	0
215373_x_at	"FLJ12151"	hypothetical protein FLJ12151	80047				8.34753	3.67968e-06
215379_x_at	"IGL@"	immunoglobulin lambda locus /// immunoglobulin lambda variable 3-25 /// immunoglobulin lambda variable 2-14 /// immunoglobulin lambda joining 3	28793	ENSG00000211675			8.80401	0
215392_at		CDNA FLJ14136 fis, clone MAMMA1002744					4.41671	6.66134e-15
215407_s_at	"ASTN2"	astrotactin 2	23245	ENSG00000148219			6.01963	1.73794e-10
215408_at		CDNA: FLJ21419 fis, clone COL04084					4.64799	3.01735e-09
215411_s_at	"TRAF3IP2"	TRAF3 interacting protein 2	10758	ENSG00000056972			7.4188	3.26692e-07
215416_s_at	"STOML2"	stomatin (EPB72)-like 2	30968	ENSG00000165283			8.76857	0.000103999
215440_s_at	"BEX4"	BEX family member 4	56271	ENSG00000102409		"Bex4"	6.64349	4.80163e-08
215456_at		Clone 24734 mRNA sequence					4.55997	1.48092e-09
215495_s_at	"SAMD4A"	sterile alpha motif domain containing 4A	23034	ENSG00000020577			5.87218	0
215496_at	"SAMD4A"	sterile alpha motif domain containing 4A	23034				5.1696	1.57078e-06
215504_x_at		Clone 25061 mRNA sequence					8.15508	4.71978e-07
215529_x_at	"DIP2A"	DIP2 disco-interacting protein 2 homolog A (Drosophila)	23181				9.54115	4.24116e-08
215588_x_at	"RIOK3"	RIO kinase 3 (yeast)	8780				8.72464	2.43749e-06
215604_x_at		CDNA FLJ13721 fis, clone PLACE2000450					8.60785	2.81825e-10
215624_at	"TSC2"	tuberous sclerosis 2	7249				4.73312	6.91487e-05
215638_at	"ERBB3"	v-erb-b2 erythroblastic leukemia viral oncogene homolog 3 (avian)	2065	ENSG00000065361			5.04942	8.38104e-09
215767_at	"ZNF804A"	zinc finger protein 804A	91752	ENSG00000170396			4.58897	4.26881e-13
215772_x_at	"SUCLG2"	succinate-CoA ligase, GDP-forming, beta subunit	8801	ENSG00000172340			6.67627	1.53404e-08
215780_s_at	"hCG_1644608"	SET translocation (myeloid leukemia-associated) /// similar to Protein SET (Phosphatase 2A inhibitor I2PP2A) (I-2PP2A) (Template-activating factor I) (TAF-I) (HLA-DR-associated protein II) (PHAPII) (Inhibitor of granzyme A-activated DNase) (IGAAD) /// SET translocation (myeloid leukemia-associated) pseudogene	389168	ENSG00000119335			6.3962	4.4309e-13
215785_s_at	"CYFIP2"	cytoplasmic FMR1 interacting protein 2	26999	ENSG00000055163	ENSMUSG00000020340	"Cyfip2"	9.06018	0
215790_at	"AJAP1"	adherens junctions associated protein 1	55966	ENSG00000196581			3.91692	1.30914e-07
215795_at	"MYH7B"	myosin, heavy chain 7B, cardiac muscle, beta	57644				5.70605	0
215814_at	"DST"	Dystonin	667				4.24365	3.00282e-12
215823_x_at	"LOC341315"	poly(A) binding protein, cytoplasmic 3 /// poly(A) binding protein, cytoplasmic 1 /// hypothetical LOC341315 /// similar to Polyadenylate-binding protein 1 (Poly(A)-binding protein 1) (PABP 1)	26986	ENSG00000070756	ENSMUSG00000022283		10.0413	1.21031e-05
215903_s_at	"MAST2"	microtubule associated serine/threonine kinase 2	23139	ENSG00000086015			8.00627	5.5036e-09
215941_at		MRNA, Xq terminal portion					5.04064	3.98122e-07
215945_s_at	"TRIM2"	tripartite motif-containing 2	23321	ENSG00000109654			8.39537	1.88738e-15
215946_x_at	"IGLL3"	immunoglobulin lambda-like polypeptide 3	91353	ENSG00000206066			7.90568	0
215999_at	"CDRT1"	CMT1A duplicated region transcript 1	374286				5.06401	2.77112e-09
216020_at	"IFIH1"	Interferon induced with helicase C domain 1	64135				3.57837	1.19561e-08
216033_s_at	"FYN"	FYN oncogene related to SRC, FGR, YES	2534	ENSG00000010810			8.257	1.94548e-11
216047_x_at	"SEZ6L"	seizure related 6 homolog (mouse)-like	23544	ENSG00000100095	ENSMUSG00000058153	"Sez6l"	5.76215	1.80554e-06
216049_at	"RHOBTB3"	Rho-related BTB domain containing 3	22836				3.82903	1.60898e-09
216120_s_at	"ATP2B2"	ATPase, Ca++ transporting, plasma membrane 2	491	ENSG00000157087			4.28623	0
216130_at		CDNA FLJ11571 fis, clone HEMBA1003328					5.52071	6.77864e-09
216168_at		CDNA: FLJ21256 fis, clone COL01402					5.06554	9.48654e-08
216178_x_at	"ITGB1"	integrin, beta 1 (fibronectin receptor, beta polypeptide, antigen CD29 includes MDF2, MSK12)	3688				6.02255	0
216187_x_at		Alu repeat (LNX1) mRNA sequence					10.4383	0
216206_x_at	"MAP2K7"	mitogen-activated protein kinase kinase 7	5609				5.66287	6.98801e-06
216218_s_at	"PLCL2"	phospholipase C-like 2	23228	ENSG00000154822			5.06404	8.11129e-13
216231_s_at	"B2M"	beta-2-microglobulin	567	ENSG00000166710	ENSMUSG00000060802	"B2m"	12.095	5.90528e-13
216237_s_at	"MCM5"	minichromosome maintenance complex component 5	4174	ENSG00000100297	ENSMUSG00000005410	"Mcm5"	5.76801	5.48481e-09
216253_s_at	"PARVB"	parvin, beta	29780	ENSG00000188677			6.34838	8.05102e-10
216265_x_at	"MYH7"	myosin, heavy chain 7, cardiac muscle, beta	4625	ENSG00000092054	ENSMUSG00000053093		9.18027	0
216295_s_at	"CLTA"	clathrin, light chain (Lca)	1211	ENSG00000122705			9.24868	2.51196e-08
216306_x_at	"PTBP1"	polypyrimidine tract binding protein 1	5725	ENSG00000011304			8.15193	0
216331_at	"ITGA7"	integrin, alpha 7	3679	ENSG00000135424	ENSMUSG00000025348	"Itga7"	8.73156	1.1503e-12
216350_s_at	"ZNF10"	zinc finger protein 10	7556	ENSG00000090612			4.64705	5.98768e-06
216376_x_at		---					4.69151	5.66041e-06
216379_x_at	"CD24"	CD24 molecule	934	ENSG00000185275	ENSMUSG00000047139		8.33482	7.12584e-08
216384_x_at	"LOC643287"	similar to prothymosin, alpha (gene sequence 28)	643287	ENSG00000181571			9.93698	4.9933e-08
216400_at	"GBA"	glucosidase, beta; acid (includes glucosylceramidase) /// glucosidase, beta; acid, pseudogene	2629	ENSG00000160766			5.40675	1.55638e-09
216401_x_at		Immunoglobulin kappa light chain (IGKV gene), cell line JVM-2, clone 1		ENSG00000211617			7.81439	3.87157e-12
216437_at		CDNA: FLJ21296 fis, clone COL02029					4.10849	5.60532e-08
216438_s_at	"TMSB4X"	thymosin, beta 4, X-linked /// thymosin-like 3	7114	ENSG00000187653			11.9334	1.55431e-15
216442_x_at	"FN1"	fibronectin 1	2335	ENSG00000115414	ENSMUSG00000026193	"Fn1"	12.3865	3.71679e-06
216452_at	"TRPM3"	transient receptor potential cation channel, subfamily M, member 3	80036	ENSG00000083067			6.30965	2.29154e-09
216456_at		MRNA; cDNA DKFZp761L0812 (from clone DKFZp761L0812); partial cds					5.64747	0
216491_x_at	"IGHM"	immunoglobulin heavy constant mu	3507	ENSG00000211936			6.18468	1.41084e-09
216502_at	"ISG20L2"	interferon stimulated exonuclease gene 20kDa-like 2	81875				5.19717	5.89402e-08
216510_x_at	"EXOC7"	immunoglobulin heavy constant alpha 1 /// immunoglobulin heavy constant delta /// immunoglobulin heavy constant gamma 1 (G1m marker) /// immunoglobulin heavy constant mu /// interleukin 8 /// exocyst complex component 7 /// immunoglobulin heavy variable 4-31 /// zinc finger, CW type with PWWP domain 2	152098	ENSG00000211941			4.55777	0
216526_x_at	"HLA-C"	major histocompatibility complex, class I, C	3107	ENSG00000204525			10.8433	6.04927e-12
216550_x_at	"ANKRD12"	ankyrin repeat domain 12	23253	ENSG00000101745			4.5502	0
216576_x_at	"NTN2L"	Netrin 2-like (chicken)	4917				7.77245	1.11022e-16
216617_s_at	"MAG"	myelin associated glycoprotein	4099	ENSG00000105695	ENSMUSG00000036634	"Mag"	6.61123	0
216623_x_at	"TOX3"	TOX high mobility group box family member 3	27324	ENSG00000103460			4.43223	0
216651_s_at	"GAD2"	glutamate decarboxylase 2 (pancreatic islets and brain, 65kDa)	2572	ENSG00000136750	ENSMUSG00000026787	"Gad2"	4.58423	8.78538e-05
216662_at	"MYO7B"	myosin VIIB	4648				4.78522	1.03369e-07
216672_s_at	"MYT1L"	myelin transcription factor 1-like	23040			"Myt1l"	3.71428	1.95011e-12
216677_at	"ZNF154"	zinc finger protein 154	7710				5.39792	8.23384e-07
216703_at		---					3.7898	9.99237e-08
216709_at		MRNA; cDNA DKFZp434N199 (from clone DKFZp434N199)					4.41415	2.02597e-07
216732_at		CDNA FLJ13628 fis, clone PLACE1011054					5.32044	1.2423e-09
216737_at		CDNA: FLJ20872 fis, clone ADKA02604					4.79448	0
216825_s_at	"MPL"	myeloproliferative leukemia virus oncogene	4352	ENSG00000117400			4.94499	1.04361e-12
216834_at	"RGS1"	regulator of G-protein signaling 1	5996				4.52895	0
216887_s_at	"LDB3"	LIM domain binding 3	11155	ENSG00000122367	ENSMUSG00000021798	"Ldb3"	9.56795	0
216893_s_at	"COL4A3"	collagen, type IV, alpha 3 (Goodpasture antigen)	1285	ENSG00000169031			3.80264	2.22171e-10
216933_x_at	"APC"	adenomatous polyposis coli	324	ENSG00000134982			5.45741	0
216983_s_at	"ZNF224"	zinc finger protein 224	7767				5.04005	1.48267e-07
217022_s_at	"IGH@"	immunoglobulin heavy locus /// immunoglobulin heavy constant alpha 1 /// immunoglobulin heavy constant alpha 2 (A2m marker) /// hypothetical LOC100126583	100126583	ENSG00000211895			7.70815	0
217028_at	"CXCR4"	chemokine (C-X-C motif) receptor 4	7852				7.50725	5.02237e-10
217100_s_at	"UBXD7"	UBX domain containing 7	26043	ENSG00000163960			5.8555	0.000258572
217108_at		---					4.70941	2.00795e-10
217118_s_at	"C22orf9"	chromosome 22 open reading frame 9	23313	ENSG00000100364			9.06217	4.08276e-08
217145_at	"IGKC"	immunoglobulin kappa constant	3514				4.04745	1.67425e-06
217148_x_at	"IGLV2-14"	immunoglobulin lambda variable 2-14	28815	ENSG00000211666			10.7006	1.5047e-07
217150_s_at	"NF2"	neurofibromin 2 (merlin)	4771	ENSG00000186575			5.28214	1.42095e-06
217152_at		CDNA FLJ14074 fis, clone HEMBB1001869					5.52895	1.26163e-10
217164_at		---					3.98545	1.93716e-07
217215_s_at		---					4.31595	1.55431e-15
217227_x_at	"IL8"	Interleukin 8	3576				7.61533	9.62586e-08
217259_at		MRNA; cDNA DKFZp586H0123 (from clone DKFZp586H0123)					4.36903	7.11783e-08
217289_s_at	"SLC37A4"	solute carrier family 37 (glucose-6-phosphate transporter), member 4	2542	ENSG00000137700			7.38382	2.58678e-11
217359_s_at	"NCAM1"	neural cell adhesion molecule 1	4684	ENSG00000149294		"Ncam1"	4.09612	1.45604e-09
217388_s_at	"KYNU"	kynureninase (L-kynurenine hydrolase)	8942	ENSG00000115919			5.47434	0
217399_s_at	"FOXO3"	forkhead box O3	2309	ENSG00000118689			5.78127	1.87969e-07
217423_at		CDNA FLJ20250 fis, clone COLF6635					4.59954	3.42407e-07
217437_s_at	"TACC1"	transforming, acidic coiled-coil containing protein 1	6867	ENSG00000147526			7.33429	3.54392e-06
217452_s_at	"B3GALT2"	UDP-Gal:betaGlcNAc beta 1,3-galactosyltransferase, polypeptide 2	8707	ENSG00000162630			4.64745	0
217458_at		---					5.96383	1.17017e-07
217515_s_at	"CACNA1S"	calcium channel, voltage-dependent, L type, alpha 1S subunit	779	ENSG00000081248	ENSMUSG00000026407	"Cacna1s"	8.61275	0
217523_at	"CD44"	CD44 molecule (Indian blood group)	960				5.76591	0
217546_at	"MT1M"	metallothionein 1M	4499	ENSG00000205364			6.15807	5.98718e-08
217562_at	"FAM5C"	family with sequence similarity 5, member C	339479	ENSG00000162670			3.65004	1.11022e-16
217565_at	"GRIA3"	glutamate receptor, ionotrophic, AMPA 3	2892	ENSG00000125675	ENSMUSG00000001986	"Gria3"	4.10231	7.17307e-09
217569_x_at		---					5.18208	1.51104e-08
217610_at	"POLR2J4"	polymerase (RNA) II (DNA directed) polypeptide J, 13.3kDa pseudogene	84820				6.391	3.77067e-08
217613_at	"TMEM144"	transmembrane protein 144	55314				5.30704	0
217614_at		Transcribed locus					4.72049	3.24415e-06
217623_at	"MLCK"	MLCK protein	91807				4.8726	0
217628_at	"CLIC5"	chloride intracellular channel 5	53405	ENSG00000112782			5.9145	0
217653_x_at		---					6.28784	9.21485e-15
217669_s_at	"AKAP6"	A kinase (PRKA) anchor protein 6	9472	ENSG00000151320			4.57682	2.82611e-07
217678_at	"SLC7A11"	solute carrier family 7, (cationic amino acid transporter, y+ system) member 11	23657	ENSG00000151012			5.47908	0
217679_x_at		---					9.4838	1.94955e-10
217703_x_at		Transcribed locus					8.01863	1.58584e-05
217722_s_at	"NGRN"	neugrin, neurite outgrowth associated	51335	ENSG00000182768			10.8826	2.25947e-10
217732_s_at	"ITM2B"	integral membrane protein 2B	9445	ENSG00000136156			10.2584	4.59901e-08
217739_s_at	"PBEF1"	pre-B-cell colony enhancing factor 1	10135	ENSG00000105835			5.70473	7.10543e-14
217744_s_at	"PERP"	PERP, TP53 apoptosis effector	64065	ENSG00000112378	ENSMUSG00000019851	"Perp"	5.84628	0
217751_at	"GSTK1"	glutathione S-transferase kappa 1	373156	ENSG00000197448	ENSMUSG00000029864	"Gstk1"	8.23403	3.79875e-07
217762_s_at	"RAB31"	RAB31, member RAS oncogene family	11031	ENSG00000168461			7.84918	1.55431e-15
217763_s_at	"RAB31"	RAB31, member RAS oncogene family	11031	ENSG00000168461			7.61687	8.99281e-15
217764_s_at	"RAB31"	RAB31, member RAS oncogene family	11031	ENSG00000168461			8.23372	7.35012e-12
217773_s_at	"NDUFA4"	NADH dehydrogenase (ubiquinone) 1 alpha subcomplex, 4, 9kDa	4697	ENSG00000189043			10.8511	8.40809e-06
217781_s_at	"ZFP106"	zinc finger protein 106 homolog (mouse)	64397	ENSG00000103994			10.4081	0
217809_at	"BZW2"	basic leucine zipper and W2 domains 2	28969	ENSG00000136261			10.324	0
217837_s_at	"VPS24"	vacuolar protein sorting 24 homolog (S. cerevisiae)	51652	ENSG00000115561			8.22001	1.86393e-06
217876_at	"GTF3C5"	general transcription factor IIIC, polypeptide 5, 63kDa	9328				5.53328	5.3146e-05
217901_at	"DSG2"	Desmoglein 2	1829			"Dsg2"	5.91875	3.33067e-16
217908_s_at	"IQWD1"	IQ motif and WD repeats 1	55827	ENSG00000143164			9.52326	3.58597e-07
217943_s_at	"MAP7D1"	MAP7 domain containing 1	55700	ENSG00000116871	ENSMUSG00000028849		8.25464	4.2777e-11
217947_at	"CMTM6"	CKLF-like MARVEL transmembrane domain containing 6	54918	ENSG00000091317			8.68563	1.86517e-14
217950_at	"NOSIP"	nitric oxide synthase interacting protein	51070	ENSG00000142546			8.36423	4.17058e-07
217956_s_at	"ENOPH1"	enolase-phosphatase 1	58478	ENSG00000145293			9.06061	1.62405e-08
217966_s_at	"FAM129A"	family with sequence similarity 129, member A	116496	ENSG00000135842			6.06297	0
217967_s_at	"FAM129A"	family with sequence similarity 129, member A	116496	ENSG00000135842			6.61918	0
217972_at	"CHCHD3"	coiled-coil-helix-coiled-coil-helix domain containing 3	54927	ENSG00000106554	ENSMUSG00000053768	"Chchd3"	9.5173	2.55351e-15
217975_at	"WBP5"	WW domain binding protein 5	51186	ENSG00000185222	ENSMUSG00000042712	"Wbp5"	6.73368	1.65446e-10
217986_s_at	"BAZ1A"	bromodomain adjacent to zinc finger domain, 1A	11177	ENSG00000198604			6.18217	2.29261e-11
217992_s_at	"EFHD2"	EF-hand domain family, member D2	79180	ENSG00000142634			7.15016	1.30241e-05
217995_at	"SQRDL"	sulfide quinone reductase-like (yeast)	58472	ENSG00000137767			6.99227	2.00806e-12
218002_s_at	"CXCL14"	chemokine (C-X-C motif) ligand 14	9547	ENSG00000145824	ENSMUSG00000021508	"Cxcl14"	5.62646	2.22045e-16
218008_at	"C7orf42"	chromosome 7 open reading frame 42	55069	ENSG00000106609			7.18389	1.48277e-05
218017_s_at	"HGSNAT"	heparan-alpha-glucosaminide N-acetyltransferase	138050	ENSG00000165102			7.89923	4.18962e-10
218025_s_at	"PECI"	peroxisomal D3,D2-enoyl-CoA isomerase	10455	ENSG00000198721			8.85664	1.49271e-09
218027_at	"MRPL15"	mitochondrial ribosomal protein L15	29088	ENSG00000137547			8.94651	6.1976e-12
218035_s_at	"RBM47"	RNA binding motif protein 47	54502	ENSG00000163694			6.9153	0
218039_at	"NUSAP1"	nucleolar and spindle associated protein 1	51203	ENSG00000137804			5.46913	1.34727e-06
218066_at	"SLC12A7"	solute carrier family 12 (potassium/chloride transporters), member 7	10723	ENSG00000113504			8.44278	5.01952e-07
218087_s_at	"SORBS1"	sorbin and SH3 domain containing 1	10580	ENSG00000095637			7.20927	2.22045e-16
218094_s_at	"DBNDD2"	dysbindin (dystrobrevin binding protein 1) domain containing 2 /// SYS1-DBNDD2	55861	ENSG00000204070			8.83893	7.35035e-09
218111_s_at	"CMAS"	cytidine monophosphate N-acetylneuraminic acid synthetase	55907	ENSG00000111726			5.14565	4.51542e-09
218155_x_at	"TSR1"	TSR1, 20S rRNA accumulation, homolog (S. cerevisiae)	55720	ENSG00000167721			7.62998	1.26588e-11
218166_s_at	"RSF1"	remodeling and spacing factor 1	51773	ENSG00000048649			4.72873	5.17432e-11
218168_s_at	"CABC1"	chaperone, ABC1 activity of bc1 complex homolog (S. pombe)	56997	ENSG00000163050			10.4424	0
218171_at	"VPS4B"	vacuolar protein sorting 4 homolog B (S. cerevisiae)	9525	ENSG00000119541			6.6122	5.38158e-07
218180_s_at	"EPS8L2"	EPS8-like 2	64787	ENSG00000177106			6.76148	0
218182_s_at	"CLDN1"	claudin 1	9076	ENSG00000163347			5.25133	1.84016e-09
218186_at	"RAB25"	RAB25, member RAS oncogene family	57111	ENSG00000132698			6.02073	0
218224_at	"PNMA1"	paraneoplastic antigen MA1	9240				9.29014	3.96017e-13
218237_s_at	"SLC38A1"	solute carrier family 38, member 1	81539	ENSG00000111371			5.88165	1.44107e-09
218273_s_at	"PPM2C"	protein phosphatase 2C, magnesium-dependent, catalytic subunit	54704	ENSG00000164951			8.06412	7.6947e-07
218309_at	"CAMK2N1"	calcium/calmodulin-dependent protein kinase II inhibitor 1	55450	ENSG00000162545			8.97592	8.71382e-07
218312_s_at	"ZSCAN18"	zinc finger and SCAN domain containing 18	65982	ENSG00000121413			8.22553	1.13875e-05
218332_at	"BEX1"	brain expressed, X-linked 1	55859	ENSG00000133169		"Bex1"	9.30247	0
218380_at	"NLRP1"	NLR family, pyrin domain containing 1	22861	ENSG00000170233			9.78823	4.21885e-15
218394_at	"ROGDI"	rogdi homolog (Drosophila)	79641	ENSG00000067836	ENSMUSG00000022540	"Rogdi"	7.42918	3.45279e-14
218397_at	"FANCL"	Fanconi anemia, complementation group L	55120	ENSG00000115392			6.38355	4.57118e-07
218404_at	"SNX10"	sorting nexin 10	29887	ENSG00000086300	ENSMUSG00000038301		7.00022	1.51856e-12
218412_s_at	"GTF2IRD1"	GTF2I repeat domain containing 1	9569	ENSG00000006704			8.2146	1.51633e-05
218418_s_at	"ANKRD25"	ankyrin repeat domain 25	25959	ENSG00000197256			8.85027	1.11022e-16
218451_at	"CDCP1"	CUB domain containing protein 1	64866	ENSG00000163814		"Cdcp1"	5.87912	1.17805e-07
218469_at	"GREM1"	gremlin 1, cysteine knot superfamily, homolog (Xenopus laevis)	26585	ENSG00000166923			5.7249	2.22045e-16
218477_at	"TMEM14A"	transmembrane protein 14A	28978	ENSG00000096092			5.61866	0
218479_s_at	"XPO4"	exportin 4	64328	ENSG00000132953			4.74318	1.88879e-09
218486_at	"KLF11"	Kruppel-like factor 11	8462	ENSG00000172059			6.10123	1.9984e-15
218493_at	"C16orf33"	chromosome 16 open reading frame 33	79622	ENSG00000161981			7.92695	6.56364e-13
218518_at	"C5orf5"	chromosome 5 open reading frame 5	51306	ENSG00000031003			6.14615	1.95202e-07
218530_at	"FHOD1"	formin homology 2 domain containing 1	29109	ENSG00000135723			7.05536	2.60037e-08
218541_s_at	"C8orf4"	chromosome 8 open reading frame 4	56892	ENSG00000176907			3.71378	0
218574_s_at	"LMCD1"	LIM and cysteine-rich domains 1	29995	ENSG00000071282			9.63941	0
218585_s_at	"DTL"	denticleless homolog (Drosophila)	51514	ENSG00000143476	ENSMUSG00000037474	"Dtl"	4.7403	6.21725e-15
218613_at	"PSD3"	pleckstrin and Sec7 domain containing 3	23362	ENSG00000156011			5.64654	1.70641e-13
218618_s_at	"FNDC3B"	fibronectin type III domain containing 3B	64778	ENSG00000075420			6.28662	3.67595e-13
218657_at	"RAPGEFL1"	Rap guanine nucleotide exchange factor (GEF)-like 1	51195	ENSG00000108352			6.87416	1.10137e-07
218672_at	"SCNM1"	sodium channel modifier 1	79005	ENSG00000163156			8.9773	2.77974e-06
218675_at	"SLC22A17"	solute carrier family 22 (organic cation transporter), member 17	51310	ENSG00000092096	ENSMUSG00000022199	"Slc22a17"	8.00073	0
218692_at	"GOLSYN"	Golgi-localized protein	55638	ENSG00000147642			7.23818	4.42374e-11
218706_s_at	"GRAMD3"	GRAM domain containing 3	65983	ENSG00000155324			6.98628	8.70549e-07
218711_s_at	"SDPR"	serum deprivation response (phosphatidylserine binding protein)	8436	ENSG00000168497	ENSMUSG00000045954	"Sdpr"	6.08894	3.44542e-07
218717_s_at	"LEPREL1"	leprecan-like 1	55214	ENSG00000090530			7.764	6.56987e-10
218728_s_at	"CNIH4"	cornichon homolog 4 (Drosophila)	29097	ENSG00000143771			5.59371	3.19744e-13
218730_s_at	"OGN"	osteoglycin	4969	ENSG00000106809	ENSMUSG00000021390	"Ogn"	4.73238	0
218736_s_at	"PALMD"	palmdelphin	54873	ENSG00000099260			7.19187	0
218744_s_at	"PACSIN3"	protein kinase C and casein kinase substrate in neurons 3	29763	ENSG00000165912			7.11736	1.61464e-10
218755_at	"KIF20A"	kinesin family member 20A	10112	ENSG00000112984	ENSMUSG00000003779		4.7135	5.23433e-07
218760_at	"COQ6"	coenzyme Q6 homolog, monooxygenase (S. cerevisiae)	51004	ENSG00000119723			6.90213	1.08417e-06
218772_x_at	"TMEM38B"	transmembrane protein 38B	55151	ENSG00000095209			6.15893	8.79741e-12
218802_at	"CCDC109B"	coiled-coil domain containing 109B	55013	ENSG00000005059			6.0209	1.13649e-07
218820_at	"C14orf132"	chromosome 14 open reading frame 132	56967	ENSG00000183633			8.10605	1.51702e-11
218824_at	"PNMAL1"	PNMA-like 1	55228	ENSG00000182013			5.91884	0
218831_s_at	"FCGRT"	Fc fragment of IgG, receptor, transporter, alpha	2217	ENSG00000104870			8.69203	4.53058e-08
218849_s_at	"PPP1R13L"	protein phosphatase 1, regulatory (inhibitor) subunit 13 like	10848	ENSG00000104881			7.40063	3.37844e-11
218853_s_at	"MOSPD1"	motile sperm domain containing 1	56180	ENSG00000101928			5.62143	8.39233e-08
218857_s_at	"ASRGL1"	asparaginase like 1	80150	ENSG00000162174	ENSMUSG00000024654	"Asrgl1"	8.46806	2.04581e-12
218858_at	"DEPDC6"	DEP domain containing 6	64798	ENSG00000155792			9.34932	2.25497e-11
218859_s_at	"ESF1"	ESF1, nucleolar pre-rRNA processing protein, homolog (S. cerevisiae)	51575	ENSG00000089048			6.03656	2.09832e-13
218874_s_at	"C6orf134"	chromosome 6 open reading frame 134	79969	ENSG00000137343			6.2094	3.79562e-07
218876_at	"TPPP3"	tubulin polymerization-promoting protein family member 3	51673	ENSG00000159713			6.82261	1.28128e-07
218883_s_at	"MLF1IP"	MLF1 interacting protein	79682	ENSG00000151725			6.91255	0
218885_s_at	"GALNT12"	UDP-N-acetyl-alpha-D-galactosamine:polypeptide N-acetylgalactosaminyltransferase 12 (GalNAc-T12)	79695	ENSG00000119514			5.46777	3.66374e-15
218888_s_at	"NETO2"	neuropilin (NRP) and tolloid (TLL)-like 2	81831	ENSG00000171208			5.95525	2.98295e-08
218899_s_at	"BAALC"	brain and acute leukemia, cytoplasmic	79870	ENSG00000164929			7.9959	0
218934_s_at	"HSPB7"	heat shock 27kDa protein family, member 7 (cardiovascular)	27129	ENSG00000173641			9.49632	0
218945_at	"C16orf68"	chromosome 16 open reading frame 68	79091	ENSG00000067365			7.9819	1.11022e-16
218949_s_at	"QRSL1"	glutaminyl-tRNA synthase (glutamine-hydrolyzing)-like 1	55278	ENSG00000130348			6.19163	1.20081e-08
218952_at	"PCSK1N"	proprotein convertase subtilisin/kexin type 1 inhibitor	27344	ENSG00000102109	ENSMUSG00000039278	"Pcsk1n"	8.2047	0
218959_at	"HOXC10"	homeobox C10	3226	ENSG00000180818			6.94621	0
218967_s_at	"PTER"	phosphotriesterase related	9317	ENSG00000165983			4.79841	0
218970_s_at	"CUTC"	cutC copper transporter homolog (E. coli)	51076	ENSG00000119929			9.66259	0
218974_at	"SOBP"	sine oculis binding protein homolog (Drosophila)	55084	ENSG00000112320			7.11519	1.56463e-06
218980_at	"FHOD3"	formin homology 2 domain containing 3	80206	ENSG00000134775	ENSMUSG00000034295	"Fhod3"	6.41388	2.8399e-05
218983_at	"C1RL"	complement component 1, r subcomponent-like	51279	ENSG00000139178			4.47476	8.59616e-08
219014_at	"PLAC8"	placenta-specific 8	51316	ENSG00000145287	ENSMUSG00000029322	"Plac8"	7.26214	0
219049_at	"ChGn"	chondroitin beta1,4 N-acetylgalactosaminyltransferase	55790	ENSG00000147408			6.25211	5.61874e-07
219087_at	"ASPN"	asporin	54829	ENSG00000106819			5.61934	0
219106_s_at	"KBTBD10"	kelch repeat and BTB (POZ) domain containing 10	10324	ENSG00000154474			6.15956	0
219107_at	"BCAN"	brevican	63827	ENSG00000132692	ENSMUSG00000004892	"Bcan"	6.85118	1.66533e-15
219112_at	"RAPGEF6"	Rap guanine nucleotide exchange factor (GEF) 6	51735	ENSG00000158987			5.0789	1.65515e-08
219116_s_at	"DCUN1D2"	DCN1, defective in cullin neddylation 1, domain containing 2 (S. cerevisiae)	55208	ENSG00000150401			7.49413	8.78742e-13
219118_at	"FKBP11"	FK506 binding protein 11, 19 kDa	51303	ENSG00000134285			5.82917	1.14961e-10
219127_at	"ATAD4"	ATPase family, AAA domain containing 4	79170	ENSG00000167183			7.55407	5.97432e-08
219140_s_at	"RBP4"	retinol binding protein 4, plasma	5950	ENSG00000138207			5.4818	0
219144_at	"DUSP26"	dual specificity phosphatase 26 (putative)	78986	ENSG00000133878			6.44739	6.83104e-07
219151_s_at	"RABL2A"	RAB, member of RAS oncogene family-like 2B /// RAB, member of RAS oncogene family-like 2A	11158	ENSG00000079974			5.2787	6.13966e-07
219158_s_at	"NARG1"	NMDA receptor regulated 1	80155	ENSG00000164134			5.95841	3.29639e-08
219185_at	"SIRT5"	sirtuin (silent mating type information regulation 2 homolog) 5 (S. cerevisiae)	23408	ENSG00000124523			6.88585	6.114e-13
219188_s_at	"MACROD1"	MACRO domain containing 1	28992	ENSG00000133315			9.16141	0
219195_at	"PPARGC1A"	peroxisome proliferator-activated receptor gamma, coactivator 1 alpha	10891	ENSG00000109819			6.31064	3.13083e-14
219196_at	"SCG3"	secretogranin III	29106	ENSG00000104112	ENSMUSG00000032181	"Scg3"	4.80985	0
219209_at	"IFIH1"	interferon induced with helicase C domain 1	64135	ENSG00000115267			5.09224	0.000426271
219230_at	"TMEM100"	transmembrane protein 100	55273	ENSG00000166292			6.09129	2.61426e-09
219234_x_at	"SCRN3"	secernin 3	79634	ENSG00000144306			4.7536	6.19522e-07
219236_at	"PAQR6"	progestin and adipoQ receptor family member VI	79957	ENSG00000160781			8.83101	0
219237_s_at	"DNAJB14"	DnaJ (Hsp40) homolog, subfamily B, member 14	79982	ENSG00000164031			6.34521	3.54723e-08
[truncated: 323 more rows]
