# Supplementary material for: Human and mouse switch-like genes share common transcriptional regulatory mechanisms for bimodality
Source: BMC Genomics. 2008 Dec 23;9:628. doi: 10.1186/1471-2164-9-628 (PMC2631022; doi:10.1186/1471-2164-9-628)
Supplement: Additional file 3 — Bimodal genes within significant KEGG pathways. This file provides a list of bimodal genes organized into KEGG pathways that were identified as significantly enriched. . [file 1471-2164-9-628-S3.zip]

## Sheet: Sheet1
Bimodal genes within KEGG pathways
hsa04520 Adherens junction
10580 SORBS1; sorbin and SH3 domain containing 1 [SP:SRBS1_HUMAN]
10810 WASF3; WAS protein family, member 3 [SP:Q5T8P4_HUMAN Q86VQ2_HUMAN WASF3_HUMAN]
1496 CTNNA2; catenin (cadherin-associated protein), alpha 2 [SP:CTNA2_HUMAN]
2534 FYN; FYN oncogene related to SRC, FGR, YES [EC:2.7.10.2] [SP:FYN_HUMAN]
4008 LMO7, FBXO20; LIM domain 7 [SP:Q5TBK6_HUMAN LMO7_HUMAN]
5792 PTPRF, LAR; protein tyrosine phosphatase, receptor type, F [EC:3.1.3.48] [SP:PTPRF_HUMAN Q5T022_HUMAN]
60 ACTB; actin, beta [SP:ACTB_HUMAN Q1KLZ0_HUMAN]
6591 SNAI2, SLUG; snail homolog 2 (Drosophila) [SP:SLUG_HUMAN]
7048 TGFBR2; transforming growth factor, beta receptor II (70/80kDa) [EC:2.7.11.30] [SP:TGFR2_HUMAN]
71 ACTG1, ACTG, DFNA20, DFNA26; actin, gamma 1 [SP:A8K7C2_HUMAN ACTG_HUMAN]
7414 VCL; vinculin [SP:VINC_HUMAN]
83439 TCF7L1, TCF3; transcription factor 7-like 1 (T-cell specific, HMG-box) [SP:TF7L1_HUMAN]
87 ACTN1; actinin, alpha 1 [SP:ACTN1_HUMAN]
88 ACTN2; actinin, alpha 2 [SP:ACTN2_HUMAN]
8826 IQGAP1; IQ motif containing GTPase activating protein 1 [SP:A7MBM3_HUMAN IQGA1_HUMAN]
89 ACTN3; actinin, alpha 3 [SP:ACTN3_HUMAN]
8936 WASF1; WAS protein family, member 1 [SP:Q5SZK7_HUMAN WASF1_HUMAN]
8976 WASL; Wiskott-Aldrich syndrome-like [SP:WASL_HUMAN]
998 CDC42; cell division cycle 42 (GTP binding protein, 25kDa) [SP:CDC42_HUMAN]
999 CDH1, UVO; cadherin 1, type 1, E-cadherin (epithelial) [SP:A8K1U7_HUMAN CADH1_HUMAN]
hsa00252 Alanine and aspartate metabolism
158 ADSL; adenylosuccinate lyase [EC:4.3.2.2] [SP:PUR8_HUMAN]
1737 DLAT; dihydrolipoamide S-acetyltransferase (E2 component of pyruvate dehydrogenase complex) [EC:2.3.1.12] [SP:Q86YI5_HUMAN]
1738 DLD, LAD, GCSL; dihydrolipoamide dehydrogenase [EC:1.8.1.4]
18 ABAT; 4-aminobutyrate aminotransferase [EC:2.6.1.19 2.6.1.22] [SP:A8K386_HUMAN GABT_HUMAN]
2571 GAD1; glutamate decarboxylase 1 (brain, 67kDa) [EC:4.1.1.15] [SP:Q53TQ7_HUMAN DCE1_HUMAN]
2572 GAD2; glutamate decarboxylase 2 (pancreatic islets and brain, 65kDa) [EC:4.1.1.15] [SP:DCE2_HUMAN Q5VZ30_HUMAN]
2805 GOT1; glutamic-oxaloacetic transaminase 1, soluble (aspartate aminotransferase 1) [EC:2.6.1.1] [SP:AATC_HUMAN]
2806 GOT2; glutamic-oxaloacetic transaminase 2, mitochondrial (aspartate aminotransferase 2) [EC:2.6.1.1] [SP:AATM_HUMAN]
5160 PDHA1; pyruvate dehydrogenase (lipoamide) alpha 1 [EC:1.2.4.1] [SP:ODPA_HUMAN Q5JPT8_HUMAN]
80150 ASRGL1; asparaginase like 1 [EC:3.5.1.1] [SP:ASGL1_HUMAN]
hsa04020 Calcium signaling pathway
108 ADCY2; adenylate cyclase 2 (brain) [EC:4.6.1.1] [SP:ADCY2_HUMAN]
185 AGTR1; angiotensin II receptor, type 1 [SP:AGTR1_HUMAN Q53YY0_HUMAN]
1909 EDNRA; endothelin receptor type A [SP:EDNRA_HUMAN]
1910 EDNRB; endothelin receptor type B [SP:A2A2Z8_HUMAN EDNRB_HUMAN]
2065 ERBB3; v-erb-b2 erythroblastic leukemia viral oncogene homolog 3 (avian) [EC:2.7.10.1] [SP:ERBB3_HUMAN]
2774 GNAL; guanine nucleotide binding protein (G protein), alpha activating activity polypeptide, olfactory type [SP:A8K1Y9_HUMAN GNAL_HUMAN]
2778 GNAS, GNAS1; GNAS complex locus [SP:GNAS2_HUMAN]
291 SLC25A4, PEO3, PEO2, ANT1; solute carrier family 25 (mitochondrial carrier; adenine nucleotide translocator), member 4 [SP:ADT1_HUMAN]
2915 GRM5; glutamate receptor, metabotropic 5 [SP:GRM5_HUMAN]
292 SLC25A5, ANT2; solute carrier family 25 (mitochondrial carrier; adenine nucleotide translocator), member 5 [SP:ADT2_HUMAN]
293 SLC25A6, ANT3; solute carrier family 25 (mitochondrial carrier; adenine nucleotide translocator), member 6 [SP:ADT3_HUMAN Q6I9V5_HUMAN]
3358 HTR2C, HTR1C; 5-hydroxytryptamine (serotonin) receptor 2C [SP:5HT2C_HUMAN]
3708 ITPR1, SCA15, SCA16; inositol 1,4,5-triphosphate receptor, type 1 [SP:ITPR1_HUMAN]
3710 ITPR3; inositol 1,4,5-triphosphate receptor, type 3 [SP:ITPR3_HUMAN Q5TAQ2_HUMAN]
487 ATP2A1; ATPase, Ca++ transporting, cardiac muscle, fast twitch 1 [EC:3.6.3.8] [SP:A8K5J9_HUMAN Q7Z675_HUMAN]
488 ATP2A2, ATP2B, DAR; ATPase, Ca++ transporting, cardiac muscle, slow twitch 2 [EC:3.6.3.8] [SP:AT2A2_HUMAN]
490 ATP2B1; ATPase, Ca++ transporting, plasma membrane 1 [EC:3.6.3.8] [SP:AT2B1_HUMAN]
491 ATP2B2; ATPase, Ca++ transporting, plasma membrane 2 [EC:3.6.3.8] [SP:AT2B2_HUMAN]
5156 PDGFRA; platelet-derived growth factor receptor, alpha polypeptide [EC:2.7.10.1] [SP:PGFRA_HUMAN]
5332 PLCB4; phospholipase C, beta 4 [EC:3.1.4.11] [SP:PLCB4_HUMAN]
5350 PLN; phospholamban [SP:PPLA_HUMAN Q5R352_HUMAN]
5532 PPP3CB, CALNB; protein phosphatase 3 (formerly 2B), catalytic subunit, beta isoform [EC:3.1.3.16] [SP:PP2BB_HUMAN Q5F2F9_HUMAN]
5533 PPP3CC; protein phosphatase 3 (formerly 2B), catalytic subunit, gamma isoform [EC:3.1.3.16] [SP:Q9BSS6_HUMAN]
5534 PPP3R1; protein phosphatase 3 (formerly 2B), regulatory subunit B, alpha isoform [SP:CANB1_HUMAN]
5567 PRKACB; protein kinase, cAMP-dependent, catalytic, beta [EC:2.7.11.11] [SP:KAPCB_HUMAN]
5578 PRKCA, PKCA; protein kinase C, alpha [EC:2.7.11.13] [SP:KPCA_HUMAN Q7Z727_HUMAN]
5579 PRKCB1, PRKCB2, PKCB, PRKCB; protein kinase C, beta 1 [EC:2.7.11.13] [SP:KPCB_HUMAN]
5724 PTAFR; platelet-activating factor receptor [SP:A8K2H5_HUMAN PTAFR_HUMAN]
5733 PTGER3; prostaglandin E receptor 3 (subtype EP3) [SP:PE2R3_HUMAN]
6262 RYR2, ARVD2; ryanodine receptor 2 (cardiac)
6263 RYR3; ryanodine receptor 3 [SP:RYR3_HUMAN]
7125 TNNC2; troponin C type 2 (fast) [SP:TNNC2_HUMAN Q6FH92_HUMAN]
7134 TNNC1; troponin C type 1 (slow) [SP:TNNC1_HUMAN Q6FH91_HUMAN]
7220 TRPC1; transient receptor potential cation channel, subfamily C, member 1 [SP:TRPC1_HUMAN Q14CE4_HUMAN]
7416 VDAC1; voltage-dependent anion channel 1 [SP:VDAC1_HUMAN]
7417 VDAC2; voltage-dependent anion channel 2 [SP:VDAC2_HUMAN]
7419 VDAC3; voltage-dependent anion channel 3 [SP:VDAC3_HUMAN]
773 CACNA1A, CACNL1A4, SCA6, MHP1, MHP; calcium channel, voltage-dependent, P/Q type, alpha 1A subunit [SP:CAC1A_HUMAN]
779 CACNA1S, HOKPP, MHS5, CACNL1A3; calcium channel, voltage-dependent, L type, alpha 1S subunit
801 CALM1, CALML2; calmodulin 1 (phosphorylase kinase, delta) [SP:CALM_HUMAN]
816 CAMK2B; calcium/calmodulin-dependent protein kinase (CaM kinase) II beta [EC:2.7.11.17] [SP:A4D2J9_HUMAN KCC2B_HUMAN]
818 CAMK2G, CAMKG; calcium/calmodulin-dependent protein kinase (CaM kinase) II gamma [EC:2.7.11.17] [SP:O00561_HUMAN Q5SWX4_HUMAN]
886 CCKAR; cholecystokinin A receptor [SP:CCKAR_HUMAN]
91807 MYLK3; myosin light chain kinase 3 [EC:2.7.11.18] [SP:MYLK3_HUMAN]
hsa00710 Carbon fixation
226 ALDOA; aldolase A, fructose-bisphosphate [EC:4.1.2.13] [SP:ALDOA_HUMAN Q6FI10_HUMAN]
230 ALDOC; aldolase C, fructose-bisphosphate [EC:4.1.2.13] [SP:ALDOC_HUMAN]
2805 GOT1; glutamic-oxaloacetic transaminase 1, soluble (aspartate aminotransferase 1) [EC:2.6.1.1] [SP:AATC_HUMAN]
2806 GOT2; glutamic-oxaloacetic transaminase 2, mitochondrial (aspartate aminotransferase 2) [EC:2.6.1.1] [SP:AATM_HUMAN]
4190 MDH1; malate dehydrogenase 1, NAD (soluble) [EC:1.1.1.37] [SP:MDHC_HUMAN]
4191 MDH2; malate dehydrogenase 2, NAD (mitochondrial) [EC:1.1.1.37] [SP:A8K414_HUMAN MDHM_HUMAN]
4199 ME1; malic enzyme 1, NADP(+)-dependent, cytosolic [EC:1.1.1.40] [SP:MAOX_HUMAN]
7086 TKT; transketolase (Wernicke-Korsakoff syndrome) [EC:2.2.1.1] [SP:A8K089_HUMAN TKT_HUMAN]
8789 FBP2; fructose-1,6-bisphosphatase 2 [EC:3.1.3.11] [SP:F16P2_HUMAN]
hsa01430 Cell Communication
1277 COL1A1; collagen, type I, alpha 1 [SP:CO1A1_HUMAN]
1278 COL1A2; collagen, type I, alpha 2 [SP:CO1A2_HUMAN]
1281 COL3A1; collagen, type III, alpha 1 (Ehlers-Danlos syndrome type IV, autosomal dominant) [SP:CO3A1_HUMAN]
1282 COL4A1; collagen, type IV, alpha 1 [SP:CO4A1_HUMAN]
1292 COL6A2; collagen, type VI, alpha 2 [SP:CO6A2_HUMAN]
1293 COL6A3; collagen, type VI, alpha 3 [SP:CO6A3_HUMAN]
1674 DES; desmin [SP:DESM_HUMAN Q53SB5_HUMAN]
1823 DSC1; desmocollin 1 [SP:Q9HB00_HUMAN]
1829 DSG2; desmoglein 2 [SP:DSG2_HUMAN]
2335 FN1; fibronectin 1 [SP:FINC_HUMAN]
2697 GJA1, ODDD, GJAL; gap junction protein, alpha 1, 43kDa [SP:CXA1_HUMAN]
3855 KRT7; keratin 7 [SP:K2C7_HUMAN]
3856 KRT8; keratin 8 [SP:K2C8_HUMAN]
3861 KRT14, EBS3, EBS4; keratin 14 (epidermolysis bullosa simplex, Dowling-Meara, Koebner) [SP:K1C14_HUMAN]
3875 KRT18; keratin 18 [SP:K1C18_HUMAN]
3880 KRT19; keratin 19 [SP:K1C19_HUMAN]
3912 LAMB1, CLM; laminin, beta 1 [SP:LAMB1_HUMAN]
3914 LAMB3, LAMNB1; laminin, beta 3 [SP:LAMB3_HUMAN]
3915 LAMC1, LAMB2; laminin, gamma 1 (formerly LAMB2) [SP:Q5VYE7_HUMAN Q6NVY8_HUMAN]
60 ACTB; actin, beta [SP:ACTB_HUMAN Q1KLZ0_HUMAN]
6696 SPP1; secreted phosphoprotein 1 (osteopontin, bone sialoprotein I, early T-lymphocyte activation 1) [SP:OSTP_HUMAN]
7057 THBS1; thrombospondin 1 [SP:TSP1_HUMAN]
71 ACTG1, ACTG, DFNA20, DFNA26; actin, gamma 1 [SP:A8K7C2_HUMAN ACTG_HUMAN]
8687 KRT38, KRTHA8; keratin 38
9118 INA, NEF5; internexin neuronal intermediate filament protein, alpha [SP:AINX_HUMAN]
hsa04514 Cell adhesion molecules (CAMs)
1000 CDH2, NCAD; cadherin 2, type 1, N-cadherin (neuronal) [SP:CADH2_HUMAN]
1003 CDH5; cadherin 5, type 2, VE-cadherin (vascular epithelium)
1013 CDH15, CDH3, CDH14; cadherin 15, M-cadherin (myotubule) [SP:CAD15_HUMAN]
214 ALCAM; activated leukocyte cell adhesion molecule [SP:CD166_HUMAN]
22871 NLGN1; neuroligin 1 [SP:NLGN1_HUMAN]
23114 NFASC; neurofascin homolog (chicken) [SP:NFASC_HUMAN]
23705 CADM1, TSLC1, IGSF4; cell adhesion molecule 1 [SP:CADM1_HUMAN]
26047 CNTNAP2; contactin associated protein-like 2 [SP:CNTP2_HUMAN]
3105 HLA-A; major histocompatibility complex, class I, A [SP:1A03_HUMAN Q8WUX3_HUMAN]
3106 HLA-B, AS; major histocompatibility complex, class I, B [SP:1B07_HUMAN Q5SRJ2_HUMAN]
3107 HLA-C, HLA-JY3, D6S204; major histocompatibility complex, class I, C [SP:1C07_HUMAN Q6R739_HUMAN Q95HC2_HUMAN]
3113 HLA-DPA1, HLA-DP1A; major histocompatibility complex, class II, DP alpha 1 [SP:HA2Q_HUMAN Q5STP1_HUMAN]
3117 HLA-DQA1, HLA-DQA; major histocompatibility complex, class II, DQ alpha 1 [SP:HA25_HUMAN]
3119 HLA-DQB1, HLA-DQB; major histocompatibility complex, class II, DQ beta 1 [SP:HB25_HUMAN Q5Y7D6_HUMAN]
3134 HLA-F; major histocompatibility complex, class I, F [SP:Q5SPT5_HUMAN]
3135 HLA-G; major histocompatibility complex, class I, G [SP:HLAG_HUMAN Q6DU14_HUMAN]
3688 ITGB1, FNRB, MSK12, MDF2; integrin, beta 1 (fibronectin receptor, beta polypeptide, antigen CD29 includes MDF2, MSK12) [SP:ITB1_HUMAN Q8WUM6_HUMAN]
4099 MAG, GMA; myelin associated glycoprotein [SP:MAG_HUMAN]
4684 NCAM1; neural cell adhesion molecule 1 [SP:NCA11_HUMAN Q86X47_HUMAN]
4897 NRCAM; neuronal cell adhesion molecule [SP:NRCAM_HUMAN]
50848 F11R, JAM1; F11 receptor [SP:Q6FIB4_HUMAN JAM1_HUMAN]
54413 NLGN3; neuroligin 3 [SP:Q4G160_HUMAN]
5788 PTPRC; protein tyrosine phosphatase, receptor type, C [EC:3.1.3.48] [SP:CD45_HUMAN]
5792 PTPRF, LAR; protein tyrosine phosphatase, receptor type, F [EC:3.1.3.48] [SP:PTPRF_HUMAN Q5T022_HUMAN]
6382 SDC1, SDC; syndecan 1 [SP:SDC1_HUMAN Q546D3_HUMAN]
6404 SELPLG; selectin P ligand [SP:A8K2Y0_HUMAN SELPL_HUMAN]
7412 VCAM1; vascular cell adhesion molecule 1 [SP:A8K6R7_HUMAN VCAM1_HUMAN]
9019 MPZL1; myelin protein zero-like 1 [SP:A8K5D4_HUMAN MPZL1_HUMAN]
9073 CLDN8; claudin 8 [SP:CLD8_HUMAN]
9076 CLDN1; claudin 1 [SP:A5JSJ9_HUMAN CLD1_HUMAN]
9369 NRXN3; neurexin 3 [SP:A5PKW8_HUMAN]
9378 NRXN1; neurexin 1 [SP:Q49A31_HUMAN NRX1A_HUMAN]
9379 NRXN2; neurexin 2 [SP:NRX2A_HUMAN]
965 CD58, LFA3; CD58 molecule [SP:LFA3_HUMAN Q5U053_HUMAN]
9672 SDC3; syndecan 3 [SP:SDC3_HUMAN]
999 CDH1, UVO; cadherin 1, type 1, E-cadherin (epithelial) [SP:A8K1U7_HUMAN CADH1_HUMAN]
hsa00020 Citrate cycle (TCA cycle)
1431 CS; citrate synthase [EC:2.3.3.1] [SP:CISY_HUMAN]
1738 DLD, LAD, GCSL; dihydrolipoamide dehydrogenase [EC:1.8.1.4]
2271 FH; fumarate hydratase [EC:4.2.1.2] [SP:FUMH_HUMAN]
3418 IDH2; isocitrate dehydrogenase 2 (NADP+), mitochondrial [EC:1.1.1.42] [SP:IDHP_HUMAN]
4190 MDH1; malate dehydrogenase 1, NAD (soluble) [EC:1.1.1.37] [SP:MDHC_HUMAN]
4191 MDH2; malate dehydrogenase 2, NAD (mitochondrial) [EC:1.1.1.37] [SP:A8K414_HUMAN MDHM_HUMAN]
50 ACO2; aconitase 2, mitochondrial [EC:4.2.1.3] [SP:ACON_HUMAN]
5105 PCK1; phosphoenolpyruvate carboxykinase 1 (soluble) [EC:4.1.1.32] [SP:PPCKC_HUMAN]
55753 OGDHL; oxoglutarate dehydrogenase-like [EC:1.2.4.2] [SP:OGDHL_HUMAN]
6390 SDHB, SDH1, SDH; succinate dehydrogenase complex, subunit B, iron sulfur (Ip) [EC:1.3.5.1] [SP:DHSB_HUMAN]
8801 SUCLG2; succinate-CoA ligase, GDP-forming, beta subunit [EC:6.2.1.4] [SP:SUCB2_HUMAN]
hsa04512 ECM-receptor interaction
1277 COL1A1; collagen, type I, alpha 1 [SP:CO1A1_HUMAN]
1278 COL1A2; collagen, type I, alpha 2 [SP:CO1A2_HUMAN]
1281 COL3A1; collagen, type III, alpha 1 (Ehlers-Danlos syndrome type IV, autosomal dominant) [SP:CO3A1_HUMAN]
1282 COL4A1; collagen, type IV, alpha 1 [SP:CO4A1_HUMAN]
1292 COL6A2; collagen, type VI, alpha 2 [SP:CO6A2_HUMAN]
1293 COL6A3; collagen, type VI, alpha 3 [SP:CO6A3_HUMAN]
2335 FN1; fibronectin 1 [SP:FINC_HUMAN]
3679 ITGA7; integrin, alpha 7 [SP:ITA7_HUMAN]
3688 ITGB1, FNRB, MSK12, MDF2; integrin, beta 1 (fibronectin receptor, beta polypeptide, antigen CD29 includes MDF2, MSK12) [SP:ITB1_HUMAN Q8WUM6_HUMAN]
3694 ITGB6; integrin, beta 6 [SP:ITB6_HUMAN]
3912 LAMB1, CLM; laminin, beta 1 [SP:LAMB1_HUMAN]
3914 LAMB3, LAMNB1; laminin, beta 3 [SP:LAMB3_HUMAN]
3915 LAMC1, LAMB2; laminin, gamma 1 (formerly LAMB2) [SP:Q5VYE7_HUMAN Q6NVY8_HUMAN]
6382 SDC1, SDC; syndecan 1 [SP:SDC1_HUMAN Q546D3_HUMAN]
6696 SPP1; secreted phosphoprotein 1 (osteopontin, bone sialoprotein I, early T-lymphocyte activation 1) [SP:OSTP_HUMAN]
7057 THBS1; thrombospondin 1 [SP:TSP1_HUMAN]
948 CD36; CD36 molecule (thrombospondin receptor) [SP:A4D1B1_HUMAN CD36_HUMAN]
960 CD44, MIC4, MDU2, MDU3; CD44 molecule (Indian blood group) [SP:CD44_HUMAN]
9672 SDC3; syndecan 3 [SP:SDC3_HUMAN]
9900 SV2A; synaptic vesicle glycoprotein 2A [SP:SV2A_HUMAN]
hsa05213 Endometrial cancer
10000 AKT3; v-akt murine thymoma viral oncogene homolog 3 (protein kinase B, gamma) [EC:2.7.11.1] [SP:AKT3_HUMAN]
10297 APC2; adenomatosis polyposis coli 2 [SP:APC2_HUMAN]
1496 CTNNA2; catenin (cadherin-associated protein), alpha 2 [SP:CTNA2_HUMAN]
1950 EGF; epidermal growth factor (beta-urogastrone)
2002 ELK1; ELK1, member of ETS oncogene family
2309 FOXO3, FKHRL1, FOXO3A; forkhead box O3 [SP:FOXO3_HUMAN]
2932 GSK3B; glycogen synthase kinase 3 beta [EC:2.7.11.26] [SP:GSK3B_HUMAN]
324 APC; adenomatous polyposis coli [SP:APC_HUMAN]
3845 KRAS, KRAS2; v-Ki-ras2 Kirsten rat sarcoma viral oncogene homolog [SP:A8K8Z5_HUMAN Q96FS0_HUMAN]
5170 PDPK1; 3-phosphoinositide dependent protein kinase-1 [EC:2.7.11.1] [SP:PDPK1_HUMAN Q6FI20_HUMAN]
5295 PIK3R1; phosphoinositide-3-kinase, regulatory subunit 1 (p85 alpha) [SP:P85A_HUMAN]
595 CCND1; cyclin D1 [SP:CCND1_HUMAN Q6FI00_HUMAN]
83439 TCF7L1, TCF3; transcription factor 7-like 1 (T-cell specific, HMG-box) [SP:TF7L1_HUMAN]
999 CDH1, UVO; cadherin 1, type 1, E-cadherin (epithelial) [SP:A8K1U7_HUMAN CADH1_HUMAN]
hsa04510 Focal adhesion
10000 AKT3; v-akt murine thymoma viral oncogene homolog 3 (protein kinase B, gamma) [EC:2.7.11.1] [SP:AKT3_HUMAN]
10398 MYL9; myosin, light chain 9, regulatory [SP:MLRN_HUMAN]
1277 COL1A1; collagen, type I, alpha 1 [SP:CO1A1_HUMAN]
1278 COL1A2; collagen, type I, alpha 2 [SP:CO1A2_HUMAN]
1281 COL3A1; collagen, type III, alpha 1 (Ehlers-Danlos syndrome type IV, autosomal dominant) [SP:CO3A1_HUMAN]
1282 COL4A1; collagen, type IV, alpha 1 [SP:CO4A1_HUMAN]
1292 COL6A2; collagen, type VI, alpha 2 [SP:CO6A2_HUMAN]
1293 COL6A3; collagen, type VI, alpha 3 [SP:CO6A3_HUMAN]
1399 CRKL; v-crk sarcoma virus CT10 oncogene homolog (avian)-like [SP:A8KA44_HUMAN CRKL_HUMAN]
1950 EGF; epidermal growth factor (beta-urogastrone)
2002 ELK1; ELK1, member of ETS oncogene family
2318 FLNC, FLN2; filamin C, gamma (actin binding protein 280) [SP:FLNC_HUMAN]
2335 FN1; fibronectin 1 [SP:FINC_HUMAN]
2534 FYN; FYN oncogene related to SRC, FGR, YES [EC:2.7.10.2] [SP:FYN_HUMAN]
2932 GSK3B; glycogen synthase kinase 3 beta [EC:2.7.11.26] [SP:GSK3B_HUMAN]
29780 PARVB; parvin, beta [SP:Q96PN1_HUMAN]
29895 MYLPF; fast skeletal myosin light chain 2 [SP:MLRS_HUMAN]
3082 HGF; hepatocyte growth factor (hepapoietin A; scatter factor) [SP:HGF_HUMAN]
3679 ITGA7; integrin, alpha 7 [SP:ITA7_HUMAN]
3688 ITGB1, FNRB, MSK12, MDF2; integrin, beta 1 (fibronectin receptor, beta polypeptide, antigen CD29 includes MDF2, MSK12) [SP:ITB1_HUMAN Q8WUM6_HUMAN]
3694 ITGB6; integrin, beta 6 [SP:ITB6_HUMAN]
3791 KDR; kinase insert domain receptor (a type III receptor tyrosine kinase) [EC:2.7.10.1] [SP:VGFR2_HUMAN]
3912 LAMB1, CLM; laminin, beta 1 [SP:LAMB1_HUMAN]
3914 LAMB3, LAMNB1; laminin, beta 3 [SP:LAMB3_HUMAN]
3915 LAMC1, LAMB2; laminin, gamma 1 (formerly LAMB2) [SP:Q5VYE7_HUMAN Q6NVY8_HUMAN]
4633 MYL2; myosin, light chain 2, regulatory, cardiac, slow [SP:MLRV_HUMAN Q6IB42_HUMAN]
4659 PPP1R12A, MYPT1; protein phosphatase 1, regulatory (inhibitor) subunit 12A [SP:MYPT1_HUMAN]
5156 PDGFRA; platelet-derived growth factor receptor, alpha polypeptide [EC:2.7.10.1] [SP:PGFRA_HUMAN]
5170 PDPK1; 3-phosphoinositide dependent protein kinase-1 [EC:2.7.11.1] [SP:PDPK1_HUMAN Q6FI20_HUMAN]
5295 PIK3R1; phosphoinositide-3-kinase, regulatory subunit 1 (p85 alpha) [SP:P85A_HUMAN]
5578 PRKCA; protein kinase C, alpha [EC:2.7.11.13] [SP:KPCA_HUMAN Q7Z727_HUMAN]
5579 PRKCB1, PRKCB2, PKCB, PRKCB; protein kinase C, beta 1 [EC:2.7.11.13] [SP:KPCB_HUMAN]
57144 PAK7; p21(CDKN1A)-activated kinase 7 [EC:2.7.11.1] [SP:PAK7_HUMAN]
595 CCND1; cyclin D1 [SP:CCND1_HUMAN Q6FI00_HUMAN]
596 BCL2; B-cell CLL/lymphoma 2 [SP:BCL2_HUMAN]
60 ACTB; actin, beta [SP:ACTB_HUMAN Q1KLZ0_HUMAN]
6696 SPP1; secreted phosphoprotein 1 (osteopontin, bone sialoprotein I, early T-lymphocyte activation 1) [SP:OSTP_HUMAN]
7057 THBS1; thrombospondin 1 [SP:TSP1_HUMAN]
71 ACTG1, ACTG, DFNA20, DFNA26; actin, gamma 1 [SP:A8K7C2_HUMAN ACTG_HUMAN]
7414 VCL; vinculin [SP:VINC_HUMAN]
857 CAV1, CAV; caveolin 1, caveolae protein, 22kDa [SP:CAV1_HUMAN Q2TNI1_HUMAN]
858 CAV2; caveolin 2 [SP:CAV2_HUMAN Q53X57_HUMAN]
859 CAV3; caveolin 3 [SP:A8K777_HUMAN CAV3_HUMAN]
87 ACTN1; actinin, alpha 1 [SP:ACTN1_HUMAN]
88 ACTN2; actinin, alpha 2 [SP:ACTN2_HUMAN]
89 ACTN3; actinin, alpha 3 [SP:ACTN3_HUMAN]
894 CCND2; cyclin D2 [SP:A8K531_HUMAN CCND2_HUMAN]
91807 MYLK3, MLCK; myosin light chain kinase 3 [EC:2.7.11.18] [SP:MYLK3_HUMAN]
93408 MYLC2PL; myosin light chain 2, precursor lymphocyte-specific [SP:MYLPL_HUMAN]
998 CDC42; cell division cycle 42 (GTP binding protein, 25kDa) [SP:CDC42_HUMAN]
hsa00051 Fructose and mannose metabolism
226 ALDOA; aldolase A, fructose-bisphosphate [EC:4.1.2.13] [SP:ALDOA_HUMAN Q6FI10_HUMAN]
230 ALDOC; aldolase C, fructose-bisphosphate [EC:4.1.2.13] [SP:ALDOC_HUMAN]
5207 PFKFB1; 6-phosphofructo-2-kinase/fructose-2,6-biphosphatase 1 [EC:2.7.1.105 3.1.3.46] [SP:F261_HUMAN]
5213 PFKM, PFKX; phosphofructokinase, muscle [EC:2.7.1.11] [SP:K6PF_HUMAN]
5214 PFKP; phosphofructokinase, platelet [EC:2.7.1.11] [SP:K6PP_HUMAN Q5VSR8_HUMAN]
5372 PMM1; phosphomannomutase 1 [EC:5.4.2.8] [SP:PMM1_HUMAN]
8789 FBP2; fructose-1,6-bisphosphatase 2 [EC:3.1.3.11] [SP:F16P2_HUMAN]
hsa04540 Gap junction
10381 TUBB3; tubulin, beta 3 [SP:TBB3_HUMAN]
10382 TUBB4; tubulin, beta 4 [SP:TBB4_HUMAN]
108 ADCY2; adenylate cyclase 2 (brain) [EC:4.6.1.1] [SP:ADCY2_HUMAN]
1950 EGF; epidermal growth factor (beta-urogastrone)
2697 GJA1, ODDD, GJAL; gap junction protein, alpha 1, 43kDa [SP:CXA1_HUMAN]
2770 GNAI1; guanine nucleotide binding protein (G protein), alpha inhibiting activity polypeptide 1 [SP:A8KA88_HUMAN GNAI1_HUMAN]
2778 GNAS, GNAS1; GNAS complex locus [SP:GNAS2_HUMAN]
2915 GRM5; glutamate receptor, metabotropic 5 [SP:GRM5_HUMAN]
2983 GUCY1B3; guanylate cyclase 1, soluble, beta 3 [EC:4.6.1.2] [SP:GCYB1_HUMAN]
3358 HTR2C, HTR1C; 5-hydroxytryptamine (serotonin) receptor 2C [SP:5HT2C_HUMAN]
347733 TUBB2B; tubulin, beta 2B [SP:A8K068_HUMAN TBB2B_HUMAN]
3708 ITPR1, SCA15, SCA16; inositol 1,4,5-triphosphate receptor, type 1 [SP:ITPR1_HUMAN]
3710 ITPR3; inositol 1,4,5-triphosphate receptor, type 3 [SP:ITPR3_HUMAN Q5TAQ2_HUMAN]
3845 KRAS, KRAS2; v-Ki-ras2 Kirsten rat sarcoma viral oncogene homolog [SP:A8K8Z5_HUMAN Q96FS0_HUMAN]
5156 PDGFRA; platelet-derived growth factor receptor, alpha polypeptide [EC:2.7.10.1] [SP:PGFRA_HUMAN]
5332 PLCB4; phospholipase C, beta 4 [EC:3.1.4.11] [SP:PLCB4_HUMAN]
5567 PRKACB; protein kinase, cAMP-dependent, catalytic, beta [EC:2.7.11.11] [SP:KAPCB_HUMAN]
5578 PRKCA; protein kinase C, alpha [EC:2.7.11.13] [SP:KPCA_HUMAN Q7Z727_HUMAN]
5579 PRKCB1, PRKCB2, PKCB, PRKCB; protein kinase C, beta 1 [EC:2.7.11.13] [SP:KPCB_HUMAN]
5592 PRKG1; protein kinase, cGMP-dependent, type I [EC:2.7.11.12] [SP:KGP1A_HUMAN]
7277 TUBA4A, TUBA1; tubulin, alpha 4a [SP:TBA4A_HUMAN]
7280 TUBB2A, TUBB, TUBB2; tubulin, beta 2A [SP:TBB2A_HUMAN]
84617 TUBB6; tubulin, beta 6 [SP:TBB6_HUMAN]
983 CDC2; cell division cycle 2, G1 to S and G2 to M [EC:2.7.11.22] [SP:A8K7C4_HUMAN CDC2_HUMAN]
hsa00010 Glycolysis / Gluconeogenesis
125 ADH1B, ADH2; alcohol dehydrogenase 1B (class I), beta polypeptide [EC:1.1.1.1] [SP:ADH1B_HUMAN]
1737 DLAT; dihydrolipoamide S-acetyltransferase (E2 component of pyruvate dehydrogenase complex) [EC:2.3.1.12] [SP:Q86YI5_HUMAN]
1738 DLD, LAD, GCSL; dihydrolipoamide dehydrogenase [EC:1.8.1.4]
2023 ENO1, ENO1L1, MPB1; enolase 1, (alpha) [EC:4.2.1.11] [SP:ENOA_HUMAN]
2026 ENO2; enolase 2 (gamma, neuronal) [EC:4.2.1.11] [SP:ENOG_HUMAN Q6FHV6_HUMAN]
2027 ENO3; enolase 3 (beta, muscle) [EC:4.2.1.11] [SP:ENOB_HUMAN]
226 ALDOA; aldolase A, fructose-bisphosphate [EC:4.1.2.13] [SP:ALDOA_HUMAN Q6FI10_HUMAN]
230 ALDOC; aldolase C, fructose-bisphosphate [EC:4.1.2.13] [SP:ALDOC_HUMAN]
2597 GAPDH, GAPD; glyceraldehyde-3-phosphate dehydrogenase [EC:1.2.1.12] [SP:G3P_HUMAN Q53X65_HUMAN]
501 ALDH7A1; aldehyde dehydrogenase 7 family, member A1 [EC:1.2.1.3] [SP:AL7A1_HUMAN]
5160 PDHA1; pyruvate dehydrogenase (lipoamide) alpha 1 [EC:1.2.4.1] [SP:ODPA_HUMAN Q5JPT8_HUMAN]
5213 PFKM, PFKX; phosphofructokinase, muscle [EC:2.7.1.11] [SP:K6PF_HUMAN]
5214 PFKP; phosphofructokinase, platelet [EC:2.7.1.11] [SP:K6PP_HUMAN Q5VSR8_HUMAN]
5223 PGAM1, PGAMA; phosphoglycerate mutase 1 (brain) [EC:5.4.2.1 5.4.2.4 3.1.3.13] [SP:PGAM1_HUMAN Q6FHU2_HUMAN]
5224 PGAM2; phosphoglycerate mutase 2 (muscle) [EC:5.4.2.1 5.4.2.4 3.1.3.13] [SP:PGAM2_HUMAN]
5236 PGM1; phosphoglucomutase 1 [EC:5.4.2.2] [SP:PGM1_HUMAN]
8789 FBP2; fructose-1,6-bisphosphatase 2 [EC:3.1.3.11] [SP:F16P2_HUMAN]
98 ACYP2; acylphosphatase 2, muscle type [EC:3.6.1.7] [SP:ACYP2_HUMAN]
hsa00630 Glyoxylate and dicarboxylate metabolism
1431 CS; citrate synthase [EC:2.3.3.1] [SP:CISY_HUMAN]
4190 MDH1; malate dehydrogenase 1, NAD (soluble) [EC:1.1.1.37] [SP:MDHC_HUMAN]
4191 MDH2; malate dehydrogenase 2, NAD (mitochondrial) [EC:1.1.1.37] [SP:A8K414_HUMAN MDHM_HUMAN]
50 ACO2; aconitase 2, mitochondrial [EC:4.2.1.3] [SP:ACON_HUMAN]
hsa04670 Leukocyte transendothelial migration
1003 CDH5; cadherin 5, type 2, VE-cadherin (vascular epithelium)
10398 MYL9; myosin, light chain 9, regulatory [SP:MLRN_HUMAN]
11069 RAPGEF4; Rap guanine nucleotide exchange factor (GEF) 4 [SP:RPGF4_HUMAN]
1432 MAPK14; mitogen-activated protein kinase 14 [EC:2.7.11.24] [SP:MK14_HUMAN]
1496 CTNNA2; catenin (cadherin-associated protein), alpha 2 [SP:CTNA2_HUMAN]
2770 GNAI1; guanine nucleotide binding protein (G protein), alpha inhibiting activity polypeptide 1 [SP:A8KA88_HUMAN GNAI1_HUMAN]
29895 MYLPF; fast skeletal myosin light chain 2 [SP:MLRS_HUMAN]
3688 ITGB1, FNRB, MSK12, MDF2; integrin, beta 1 (fibronectin receptor, beta polypeptide, antigen CD29 includes MDF2, MSK12) [SP:ITB1_HUMAN Q8WUM6_HUMAN]
4478 MSN; moesin [SP:MOES_HUMAN]
4633 MYL2; myosin, light chain 2, regulatory, cardiac, slow [SP:MLRV_HUMAN Q6IB42_HUMAN]
50848 F11R, JAM1; F11 receptor [SP:Q6FIB4_HUMAN JAM1_HUMAN]
5295 PIK3R1; phosphoinositide-3-kinase, regulatory subunit 1 (p85 alpha) [SP:P85A_HUMAN]
5578 PRKCA; protein kinase C, alpha [EC:2.7.11.13] [SP:KPCA_HUMAN Q7Z727_HUMAN]
5579 PRKCB1, PRKCB2, PKCB, PRKCB; protein kinase C, beta 1 [EC:2.7.11.13] [SP:KPCB_HUMAN]
60 ACTB; actin, beta [SP:ACTB_HUMAN Q1KLZ0_HUMAN]
6387 CXCL12, SDF1A, SDF1B, SDF1; chemokine (C-X-C motif) ligand 12 (stromal cell-derived factor 1) [SP:SDF1_HUMAN]
7070 THY1; Thy-1 cell surface antigen [SP:THY1_HUMAN]
71 ACTG1, ACTG, DFNA20, DFNA26; actin, gamma 1 [SP:A8K7C2_HUMAN ACTG_HUMAN]
7412 VCAM1; vascular cell adhesion molecule 1 [SP:A8K6R7_HUMAN VCAM1_HUMAN]
7414 VCL; vinculin [SP:VINC_HUMAN]
7852 CXCR4; chemokine (C-X-C motif) receptor 4 [SP:CXCR4_HUMAN]
87 ACTN1; actinin, alpha 1 [SP:ACTN1_HUMAN]
88 ACTN2; actinin, alpha 2 [SP:ACTN2_HUMAN]
89 ACTN3; actinin, alpha 3 [SP:ACTN3_HUMAN]
9073 CLDN8; claudin 8 [SP:CLD8_HUMAN]
9076 CLDN1; claudin 1 [SP:A5JSJ9_HUMAN CLD1_HUMAN]
93408 MYLC2PL; myosin light chain 2, precursor lymphocyte-specific [SP:MYLPL_HUMAN]
998 CDC42; cell division cycle 42 (GTP binding protein, 25kDa) [SP:CDC42_HUMAN]
hsa04730 Long-term depression
2770 GNAI1; guanine nucleotide binding protein (G protein), alpha inhibiting activity polypeptide 1 [SP:A8KA88_HUMAN GNAI1_HUMAN]
2775 GNAO1; guanine nucleotide binding protein (G protein), alpha activating activity polypeptide O [SP:GNAO_HUMAN Q8N6I9_HUMAN]
2778 GNAS, GNAS1; GNAS complex locus [SP:GNAS2_HUMAN]
2781 GNAZ; guanine nucleotide binding protein (G protein), alpha z polypeptide [SP:GNAZ_HUMAN Q8IY73_HUMAN]
2890 GRIA1; glutamate receptor, ionotropic, AMPA 1 [SP:GRIA1_HUMAN]
2891 GRIA2; glutamate receptor, ionotropic, AMPA 2 [SP:GRIA2_HUMAN]
2892 GRIA3, GLUR3; glutamate receptor, ionotrophic, AMPA 3 [SP:Q17R51_HUMAN]
2915 GRM5; glutamate receptor, metabotropic 5 [SP:GRM5_HUMAN]
2983 GUCY1B3; guanylate cyclase 1, soluble, beta 3 [EC:4.6.1.2] [SP:GCYB1_HUMAN]
3708 ITPR1, SCA15, SCA16; inositol 1,4,5-triphosphate receptor, type 1 [SP:ITPR1_HUMAN]
3710 ITPR3; inositol 1,4,5-triphosphate receptor, type 3 [SP:ITPR3_HUMAN Q5TAQ2_HUMAN]
3845 KRAS, KRAS2; v-Ki-ras2 Kirsten rat sarcoma viral oncogene homolog [SP:A8K8Z5_HUMAN Q96FS0_HUMAN]
5332 PLCB4; phospholipase C, beta 4 [EC:3.1.4.11] [SP:PLCB4_HUMAN]
5521 PPP2R2B, SCA12; protein phosphatase 2 (formerly 2A), regulatory subunit B, beta isoform [SP:2ABB_HUMAN]
5578 PRKCA; protein kinase C, alpha [EC:2.7.11.13] [SP:KPCA_HUMAN Q7Z727_HUMAN]
5579 PRKCB1, PRKCB2, PKCB, PRKCB; protein kinase C, beta 1 [EC:2.7.11.13] [SP:KPCB_HUMAN]
5592 PRKG1; protein kinase, cGMP-dependent, type I [EC:2.7.11.12] [SP:KGP1A_HUMAN]
773 CACNA1A, CACNL1A4, SCA6, MHP1, MHP; calcium channel, voltage-dependent, P/Q type, alpha 1A subunit [SP:CAC1A_HUMAN]
hsa04720 Long-term potentiation
27330 RPS6KA6; ribosomal protein S6 kinase, 90kDa, polypeptide 6 [EC:2.7.11.1] [SP:KS6A6_HUMAN]
2890 GRIA1; glutamate receptor, ionotropic, AMPA 1 [SP:GRIA1_HUMAN]
2891 GRIA2; glutamate receptor, ionotropic, AMPA 2 [SP:GRIA2_HUMAN]
2915 GRM5; glutamate receptor, metabotropic 5 [SP:GRM5_HUMAN]
3708 ITPR1, SCA15, SCA16; inositol 1,4,5-triphosphate receptor, type 1 [SP:ITPR1_HUMAN]
3710 ITPR3; inositol 1,4,5-triphosphate receptor, type 3 [SP:ITPR3_HUMAN Q5TAQ2_HUMAN]
3845 KRAS, KRAS2; v-Ki-ras2 Kirsten rat sarcoma viral oncogene homolog [SP:A8K8Z5_HUMAN Q96FS0_HUMAN]
4659 PPP1R12A, MYPT1; protein phosphatase 1, regulatory (inhibitor) subunit 12A [SP:MYPT1_HUMAN]
5332 PLCB4; phospholipase C, beta 4 [EC:3.1.4.11] [SP:PLCB4_HUMAN]
5502 PPP1R1A; protein phosphatase 1, regulatory (inhibitor) subunit 1A [SP:PPR1A_HUMAN]
5532 PPP3CB, CALNB; protein phosphatase 3 (formerly 2B), catalytic subunit, beta isoform [EC:3.1.3.16] [SP:PP2BB_HUMAN Q5F2F9_HUMAN]
5533 PPP3CC; protein phosphatase 3 (formerly 2B), catalytic subunit, gamma isoform [EC:3.1.3.16] [SP:Q9BSS6_HUMAN]
5534 PPP3R1; protein phosphatase 3 (formerly 2B), regulatory subunit B, alpha isoform [SP:CANB1_HUMAN]
5567 PRKACB; protein kinase, cAMP-dependent, catalytic, beta [EC:2.7.11.11] [SP:KAPCB_HUMAN]
5578 PRKCA; protein kinase C, alpha [EC:2.7.11.13] [SP:KPCA_HUMAN Q7Z727_HUMAN]
5579 PRKCB1, PRKCB2, PKCB, PRKCB; protein kinase C, beta 1 [EC:2.7.11.13] [SP:KPCB_HUMAN]
6197 RPS6KA3, MRX19; ribosomal protein S6 kinase, 90kDa, polypeptide 3 [EC:2.7.11.1] [SP:KS6A3_HUMAN]
801 CALM1; calmodulin 1 (phosphorylase kinase, delta) [SP:CALM_HUMAN]
816 CAMK2B; calcium/calmodulin-dependent protein kinase (CaM kinase) II beta [EC:2.7.11.17] [SP:A4D2J9_HUMAN KCC2B_HUMAN]
818 CAMK2G, CAMKG; calcium/calmodulin-dependent protein kinase (CaM kinase) II gamma [EC:2.7.11.17] [SP:O00561_HUMAN Q5SWX4_HUMAN]
hsa04010 MAPK signaling pathway
10000 AKT3; v-akt murine thymoma viral oncogene homolog 3 (protein kinase B, gamma) [EC:2.7.11.1] [SP:AKT3_HUMAN]
10125 RASGRP1; RAS guanyl releasing protein 1 (calcium and DAG-regulated) [SP:GRP1_HUMAN]
1399 CRKL; v-crk sarcoma virus CT10 oncogene homolog (avian)-like [SP:A8KA44_HUMAN CRKL_HUMAN]
1432 MAPK14; mitogen-activated protein kinase 14 [EC:2.7.11.24] [SP:MK14_HUMAN]
1843 DUSP1, PTPN10; dual specificity phosphatase 1 [EC:3.1.3.16 3.1.3.48] [SP:DUS1_HUMAN]
1845 DUSP3; dual specificity phosphatase 3 (vaccinia virus phosphatase VH1-related) [EC:3.1.3.48 3.1.3.16] [SP:DUS3_HUMAN Q5U0J1_HUMAN]
1848 DUSP6; dual specificity phosphatase 6 [EC:3.1.3.48 3.1.3.16] [SP:DUS6_HUMAN]
1950 EGF; epidermal growth factor (beta-urogastrone)
2002 ELK1; ELK1, member of ETS oncogene family
2122 EVI1; ecotropic viral integration site 1 [SP:A1L4F3_HUMAN]
2246 FGF1; fibroblast growth factor 1 (acidic) [SP:FGF1_HUMAN]
2254 FGF9; fibroblast growth factor 9 (glia-activating factor) [SP:A8K427_HUMAN FGF9_HUMAN]
2257 FGF12; fibroblast growth factor 12 [SP:FGF12_HUMAN]
2258 FGF13; fibroblast growth factor 13 [SP:A8K1P5_HUMAN FGF13_HUMAN]
2261 FGFR3, ACH; fibroblast growth factor receptor 3 (achondroplasia, thanatophoric dwarfism) [EC:2.7.10.1] [SP:FGFR3_HUMAN]
2263 FGFR2, KGFR, BEK, CFD1, JWS; fibroblast growth factor receptor 2 (bacteria-expressed kinase, keratinocyte growth factor receptor, craniofacial dysostosis 1, Crouzon syndrome, Pfeiffer syndrome, Jackson-Weiss syndrome) [EC:2.7.10.1] [SP:FGFR2_HUMAN]
22800 RRAS2; related RAS viral (r-ras) oncogene homolog 2 [SP:RRAS2_HUMAN]
2318 FLNC, FLN2; filamin C, gamma (actin binding protein 280) [SP:FLNC_HUMAN]
2353 FOS; v-fos FBJ murine osteosarcoma viral oncogene homolog [SP:FOS_HUMAN Q6FG41_HUMAN]
27330 RPS6KA6; ribosomal protein S6 kinase, 90kDa, polypeptide 6 [EC:2.7.11.1] [SP:KS6A6_HUMAN]
3306 HSPA2; heat shock 70kDa protein 2 [SP:HSP72_HUMAN]
3554 IL1R1; interleukin 1 receptor, type I [SP:IL1R1_HUMAN Q587I7_HUMAN]
3845 KRAS, KRAS2; v-Ki-ras2 Kirsten rat sarcoma viral oncogene homolog [SP:A8K8Z5_HUMAN Q96FS0_HUMAN]
3925 STMN1, LAP18; stathmin 1/oncoprotein 18 [SP:STMN1_HUMAN]
4137 MAPT; microtubule-associated protein tau [SP:TAU_HUMAN]
4208 MEF2C; myocyte enhancer factor 2C [SP:MEF2C_HUMAN]
4915 NTRK2; neurotrophic tyrosine kinase, receptor, type 2 [EC:2.7.10.1] [SP:NTRK2_HUMAN Q5VWE5_HUMAN]
5156 PDGFRA; platelet-derived growth factor receptor, alpha polypeptide [EC:2.7.10.1] [SP:PGFRA_HUMAN]
5532 PPP3CB, CALNB; protein phosphatase 3 (formerly 2B), catalytic subunit, beta isoform [EC:3.1.3.16] [SP:PP2BB_HUMAN Q5F2F9_HUMAN]
5533 PPP3CC; protein phosphatase 3 (formerly 2B), catalytic subunit, gamma isoform [EC:3.1.3.16] [SP:Q9BSS6_HUMAN]
5534 PPP3R1; protein phosphatase 3 (formerly 2B), regulatory subunit B, alpha isoform [SP:CANB1_HUMAN]
5567 PRKACB; protein kinase, cAMP-dependent, catalytic, beta [EC:2.7.11.11] [SP:KAPCB_HUMAN]
5578 PRKCA; protein kinase C, alpha [EC:2.7.11.13] [SP:KPCA_HUMAN Q7Z727_HUMAN]
5579 PRKCB1, PRKCB2, PKCB, PRKCB; protein kinase C, beta 1 [EC:2.7.11.13] [SP:KPCB_HUMAN]
55799 CACNA2D3; calcium channel, voltage-dependent, alpha 2/delta 3 subunit [SP:CA2D3_HUMAN]
55970 GNG12; guanine nucleotide binding protein (G protein), gamma 12 [SP:Q69YP5_HUMAN GBG12_HUMAN]
5608 MAP2K6; mitogen-activated protein kinase kinase 6 [EC:2.7.12.2] [SP:A8K3Y2_HUMAN MP2K6_HUMAN]
5609 MAP2K7; mitogen-activated protein kinase kinase 7 [EC:2.7.12.2] [SP:MP2K7_HUMAN]
6197 RPS6KA3, MRX19; ribosomal protein S6 kinase, 90kDa, polypeptide 3 [EC:2.7.11.1] [SP:KS6A3_HUMAN]
627 BDNF; brain-derived neurotrophic factor [SP:BDNF_HUMAN Q598Q1_HUMAN]
7048 TGFBR2; transforming growth factor, beta receptor II (70/80kDa) [EC:2.7.11.30] [SP:TGFR2_HUMAN]
7132 TNFRSF1A; tumor necrosis factor receptor superfamily, member 1A [SP:TNR1A_HUMAN]
773 CACNA1A, CACNL1A4, SCA6, MHP1, MHP; calcium channel, voltage-dependent, P/Q type, alpha 1A subunit [SP:CAC1A_HUMAN]
779 CACNA1S, HOKPP, MHS5, CACNL1A3; calcium channel, voltage-dependent, L type, alpha 1S subunit
783 CACNB2, MYSB, CACNLB2; calcium channel, voltage-dependent, beta 2 subunit [SP:Q59H42_HUMAN Q5VVG9_HUMAN]
786 CACNG1; calcium channel, voltage-dependent, gamma subunit 1 [SP:CCG1_HUMAN]
7867 MAPKAPK3; mitogen-activated protein kinase-activated protein kinase 3 [EC:2.7.11.1] [SP:MAPK3_HUMAN]
9261 MAPKAPK2; mitogen-activated protein kinase-activated protein kinase 2 [EC:2.7.11.1] [SP:MAPK2_HUMAN Q5SY30_HUMAN]
929 CD14; CD14 molecule [SP:CD14_HUMAN Q53XT5_HUMAN]
998 CDC42; cell division cycle 42 (GTP binding protein, 25kDa) [SP:CDC42_HUMAN]
hsa04916 Melanogenesis
108 ADCY2; adenylate cyclase 2 (brain) [EC:4.6.1.1] [SP:ADCY2_HUMAN]
1385 CREB1; cAMP responsive element binding protein 1 [SP:CREB1_HUMAN Q53X93_HUMAN]
1910 EDNRB; endothelin receptor type B [SP:A2A2Z8_HUMAN EDNRB_HUMAN]
2770 GNAI1; guanine nucleotide binding protein (G protein), alpha inhibiting activity polypeptide 1 [SP:A8KA88_HUMAN GNAI1_HUMAN]
2775 GNAO1; guanine nucleotide binding protein (G protein), alpha activating activity polypeptide O [SP:GNAO_HUMAN Q8N6I9_HUMAN]
2778 GNAS, GNAS1; GNAS complex locus [SP:GNAS2_HUMAN]
2932 GSK3B; glycogen synthase kinase 3 beta [EC:2.7.11.26] [SP:GSK3B_HUMAN]
3845 KRAS, KRAS2; v-Ki-ras2 Kirsten rat sarcoma viral oncogene homolog [SP:A8K8Z5_HUMAN Q96FS0_HUMAN]
4286 MITF; microphthalmia-associated transcription factor [SP:MITF_HUMAN]
5332 PLCB4; phospholipase C, beta 4 [EC:3.1.4.11] [SP:PLCB4_HUMAN]
5567 PRKACB; protein kinase, cAMP-dependent, catalytic, beta [EC:2.7.11.11] [SP:KAPCB_HUMAN]
5578 PRKCA; protein kinase C, alpha [EC:2.7.11.13] [SP:KPCA_HUMAN Q7Z727_HUMAN]
5579 PRKCB1, PRKCB2, PKCB, PRKCB; protein kinase C, beta 1 [EC:2.7.11.13] [SP:KPCB_HUMAN]
7306 TYRP1; tyrosinase-related protein 1 [EC:1.14.18.-] [SP:TYRP1_HUMAN]
7855 FZD5; frizzled homolog 5 (Drosophila) [SP:FZD5_HUMAN]
7976 FZD3; frizzled homolog 3 (Drosophila) [SP:FZD3_HUMAN]
801 CALM1; calmodulin 1 (phosphorylase kinase, delta) [SP:CALM_HUMAN]
816 CAMK2B; calcium/calmodulin-dependent protein kinase (CaM kinase) II beta [EC:2.7.11.17] [SP:A4D2J9_HUMAN KCC2B_HUMAN]
818 CAMK2G, CAMKG; calcium/calmodulin-dependent protein kinase (CaM kinase) II gamma [EC:2.7.11.17] [SP:O00561_HUMAN Q5SWX4_HUMAN]
8321 FZD1; frizzled homolog 1 (Drosophila) [SP:A4D1E8_HUMAN FZD1_HUMAN]
8323 FZD6; frizzled homolog 6 (Drosophila) [SP:Q6N0A5_HUMAN Q8WXR9_HUMAN]
8324 FZD7; frizzled homolog 7 (Drosophila) [SP:FZD7_HUMAN Q53S59_HUMAN]
83439 TCF7L1, TCF3; transcription factor 7-like 1 (T-cell specific, HMG-box) [SP:TF7L1_HUMAN]
hsa01510 Neurodegenerative Diseases
2597 GAPDH, GAPD; glyceraldehyde-3-phosphate dehydrogenase [EC:1.2.1.12] [SP:G3P_HUMAN Q53X65_HUMAN]
2670 GFAP; glial fibrillary acidic protein [SP:GFAP_HUMAN]
333 APLP1; amyloid beta (A4) precursor-like protein 1 [SP:APLP1_HUMAN]
348 APOE, AD2; apolipoprotein E [SP:APOE_HUMAN]
4137 MAPT; microtubule-associated protein tau [SP:TAU_HUMAN]
4744 NEFH; neurofilament, heavy polypeptide 200kDa [SP:NFH_HUMAN]
596 BCL2; B-cell CLL/lymphoma 2 [SP:BCL2_HUMAN]
65018 PINK1, PARK6; PTEN induced putative kinase 1 [EC:2.7.11.1] [SP:PINK1_HUMAN]
6622 SNCA; synuclein, alpha (non A4 component of amyloid precursor) [SP:A8K2A4_HUMAN SYUA_HUMAN]
7345 UCHL1, PARK5; ubiquitin carboxyl-terminal esterase L1 (ubiquitin thiolesterase) [EC:3.4.19.12] [SP:UCHL1_HUMAN Q4W5K6_HUMAN]
834 CASP1, IL1BC; caspase 1, apoptosis-related cysteine peptidase (interleukin 1, beta, convertase) [EC:3.4.22.36] [SP:CASP1_HUMAN]
841 CASP8; caspase 8, apoptosis-related cysteine peptidase [EC:3.4.22.-] [SP:CASP8_HUMAN]
hsa03320 PPAR signaling pathway
10580 SORBS1; sorbin and SH3 domain containing 1 [SP:SRBS1_HUMAN]
11001 SLC27A2, FACVL1; solute carrier family 27 (fatty acid transporter), member 2 [EC:6.2.1.- 6.2.1.3] [SP:A8K2J7_HUMAN S27A2_HUMAN]
2167 FABP4; fatty acid binding protein 4, adipocyte [SP:FABP4_HUMAN Q6IBA1_HUMAN]
2170 FABP3, MDGI, FABP11; fatty acid binding protein 3, muscle and heart (mammary-derived growth inhibitor) [SP:FABPH_HUMAN]
2173 FABP7; fatty acid binding protein 7, brain [SP:FABP7_HUMAN]
2180 ACSL1, FACL2; acyl-CoA synthetase long-chain family member 1 [EC:6.2.1.3] [SP:ACSL1_HUMAN]
23305 ACSL6, FACL6; acyl-CoA synthetase long-chain family member 6 [EC:6.2.1.3] [SP:ACSL6_HUMAN]
28965 SLC27A6; solute carrier family 27 (fatty acid transporter), member 6 [SP:S27A6_HUMAN]
33 ACADL; acyl-Coenzyme A dehydrogenase, long chain [EC:1.3.99.13] [SP:Q8IUN8_HUMAN]
4023 LPL; lipoprotein lipase [EC:3.1.1.34] [SP:LIPL_HUMAN]
4199 ME1; malic enzyme 1, NADP(+)-dependent, cytosolic [EC:1.1.1.40] [SP:MAOX_HUMAN]
4973 OLR1; oxidized low density lipoprotein (lectin-like) receptor 1 [SP:OLR1_HUMAN]
5105 PCK1; phosphoenolpyruvate carboxykinase 1 (soluble) [EC:4.1.1.32] [SP:PPCKC_HUMAN]
5170 PDPK1; 3-phosphoinositide dependent protein kinase-1 [EC:2.7.11.1] [SP:PDPK1_HUMAN Q6FI20_HUMAN]
6257 RXRB; retinoid X receptor, beta [SP:RXRB_HUMAN Q5STP9_HUMAN]
6258 RXRG; retinoid X receptor, gamma [SP:A6NNL4_HUMAN]
6319 SCD; stearoyl-CoA desaturase (delta-9-desaturase) [EC:1.14.19.1] [SP:ACOD_HUMAN]
9370 ADIPOQ, ACDC; adiponectin, C1Q and collagen domain containing [SP:A8K660_HUMAN ADIPO_HUMAN]
948 CD36; CD36 molecule (thrombospondin receptor) [SP:A4D1B1_HUMAN CD36_HUMAN]
hsa05130 Pathogenic Escherichia coli infection - EHEC
10092 ARPC5; actin related protein 2/3 complex, subunit 5, 16kDa [SP:ARPC5_HUMAN]
10381 TUBB3; tubulin, beta 3 [SP:TBB3_HUMAN]
10382 TUBB4; tubulin, beta 4 [SP:TBB4_HUMAN]
2534 FYN; FYN oncogene related to SRC, FGR, YES [EC:2.7.10.2] [SP:FYN_HUMAN]
347733 TUBB2B; tubulin, beta 2B [SP:A8K068_HUMAN TBB2B_HUMAN]
3688 ITGB1, FNRB, MSK12, MDF2; integrin, beta 1 (fibronectin receptor, beta polypeptide, antigen CD29 includes MDF2, MSK12) [SP:ITB1_HUMAN Q8WUM6_HUMAN]
3875 KRT18; keratin 18 [SP:K1C18_HUMAN]
5578 PRKCA; protein kinase C, alpha [EC:2.7.11.13] [SP:KPCA_HUMAN Q7Z727_HUMAN]
60 ACTB; actin, beta [SP:ACTB_HUMAN Q1KLZ0_HUMAN]
71 ACTG1, ACTG, DFNA20, DFNA26; actin, gamma 1 [SP:A8K7C2_HUMAN ACTG_HUMAN]
7277 TUBA4A, TUBA1; tubulin, alpha 4a [SP:TBA4A_HUMAN]
7280 TUBB2A, TUBB, TUBB2; tubulin, beta 2A [SP:TBB2A_HUMAN]
84617 TUBB6; tubulin, beta 6 [SP:TBB6_HUMAN]
8976 WASL; Wiskott-Aldrich syndrome-like [SP:WASL_HUMAN]
9076 CLDN1; claudin 1 [SP:A5JSJ9_HUMAN CLD1_HUMAN]
929 CD14; CD14 molecule [SP:CD14_HUMAN Q53XT5_HUMAN]
998 CDC42; cell division cycle 42 (GTP binding protein, 25kDa) [SP:CDC42_HUMAN]
999 CDH1, UVO; cadherin 1, type 1, E-cadherin (epithelial) [SP:A8K1U7_HUMAN CADH1_HUMAN]
hsa05131 Pathogenic Escherichia coli infection - EPEC
10092 ARPC5; actin related protein 2/3 complex, subunit 5, 16kDa [SP:ARPC5_HUMAN]
10381 TUBB3; tubulin, beta 3 [SP:TBB3_HUMAN]
10382 TUBB4; tubulin, beta 4 [SP:TBB4_HUMAN]
2534 FYN; FYN oncogene related to SRC, FGR, YES [EC:2.7.10.2] [SP:FYN_HUMAN]
347733 TUBB2B; tubulin, beta 2B [SP:A8K068_HUMAN TBB2B_HUMAN]
3688 ITGB1, FNRB, MSK12, MDF2; integrin, beta 1 (fibronectin receptor, beta polypeptide, antigen CD29 includes MDF2, MSK12) [SP:ITB1_HUMAN Q8WUM6_HUMAN]
3875 KRT18; keratin 18 [SP:K1C18_HUMAN]
5578 PRKCA; protein kinase C, alpha [EC:2.7.11.13] [SP:KPCA_HUMAN Q7Z727_HUMAN]
60 ACTB; actin, beta [SP:ACTB_HUMAN Q1KLZ0_HUMAN]
71 ACTG1, ACTG, DFNA20, DFNA26; actin, gamma 1 [SP:A8K7C2_HUMAN ACTG_HUMAN]
7277 TUBA4A, TUBA1; tubulin, alpha 4a [SP:TBA4A_HUMAN]
7280 TUBB2A, TUBB, TUBB2; tubulin, beta 2A [SP:TBB2A_HUMAN]
84617 TUBB6; tubulin, beta 6 [SP:TBB6_HUMAN]
8976 WASL; Wiskott-Aldrich syndrome-like [SP:WASL_HUMAN]
9076 CLDN1; claudin 1 [SP:A5JSJ9_HUMAN CLD1_HUMAN]
929 CD14; CD14 molecule [SP:CD14_HUMAN Q53XT5_HUMAN]
998 CDC42; cell division cycle 42 (GTP binding protein, 25kDa) [SP:CDC42_HUMAN]
999 CDH1, UVO; cadherin 1, type 1, E-cadherin (epithelial) [SP:A8K1U7_HUMAN CADH1_HUMAN]
hsa00030 Pentose phosphate pathway
226 ALDOA; aldolase A, fructose-bisphosphate [EC:4.1.2.13] [SP:ALDOA_HUMAN Q6FI10_HUMAN]
230 ALDOC; aldolase C, fructose-bisphosphate [EC:4.1.2.13] [SP:ALDOC_HUMAN]
5213 PFKM, PFKX; phosphofructokinase, muscle [EC:2.7.1.11] [SP:K6PF_HUMAN]
5214 PFKP; phosphofructokinase, platelet [EC:2.7.1.11] [SP:K6PP_HUMAN Q5VSR8_HUMAN]
5236 PGM1; phosphoglucomutase 1 [EC:5.4.2.2] [SP:PGM1_HUMAN]
5634 PRPS2; phosphoribosyl pyrophosphate synthetase 2 [EC:2.7.6.1 2.4.2.17] [SP:PRPS2_HUMAN]
7086 TKT; transketolase (Wernicke-Korsakoff syndrome) [EC:2.2.1.1] [SP:A8K089_HUMAN TKT_HUMAN]
8789 FBP2; fructose-1,6-bisphosphatase 2 [EC:3.1.3.11] [SP:F16P2_HUMAN]
hsa00620 Pyruvate metabolism
1737 DLAT; dihydrolipoamide S-acetyltransferase (E2 component of pyruvate dehydrogenase complex) [EC:2.3.1.12] [SP:Q86YI5_HUMAN]
1738 DLD, LAD, GCSL; dihydrolipoamide dehydrogenase [EC:1.8.1.4]
38 ACAT1, ACAT; acetyl-Coenzyme A acetyltransferase 1 (acetoacetyl Coenzyme A thiolase) [EC:2.3.1.9] [SP:THIL_HUMAN]
4190 MDH1; malate dehydrogenase 1, NAD (soluble) [EC:1.1.1.37] [SP:MDHC_HUMAN]
4191 MDH2; malate dehydrogenase 2, NAD (mitochondrial) [EC:1.1.1.37] [SP:A8K414_HUMAN MDHM_HUMAN]
4199 ME1; malic enzyme 1, NADP(+)-dependent, cytosolic [EC:1.1.1.40] [SP:MAOX_HUMAN]
4200 ME2; malic enzyme 2, NAD(+)-dependent, mitochondrial [EC:1.1.1.38] [SP:MAOM_HUMAN Q9BWL6_HUMAN]
501 ALDH7A1; aldehyde dehydrogenase 7 family, member A1 [EC:1.2.1.3] [SP:AL7A1_HUMAN]
5105 PCK1; phosphoenolpyruvate carboxykinase 1 (soluble) [EC:4.1.1.32] [SP:PPCKC_HUMAN]
5160 PDHA1; pyruvate dehydrogenase (lipoamide) alpha 1 [EC:1.2.4.1] [SP:ODPA_HUMAN Q5JPT8_HUMAN]
98 ACYP2; acylphosphatase 2, muscle type [EC:3.6.1.7] [SP:ACYP2_HUMAN]
hsa00720 Reductive carboxylate cycle (CO2 fixation)
2271 FH; fumarate hydratase [EC:4.2.1.2] [SP:FUMH_HUMAN]
3418 IDH2; isocitrate dehydrogenase 2 (NADP+), mitochondrial [EC:1.1.1.42] [SP:IDHP_HUMAN]
4190 MDH1; malate dehydrogenase 1, NAD (soluble) [EC:1.1.1.37] [SP:MDHC_HUMAN]
4191 MDH2; malate dehydrogenase 2, NAD (mitochondrial) [EC:1.1.1.37] [SP:A8K414_HUMAN MDHM_HUMAN]
50 ACO2; aconitase 2, mitochondrial [EC:4.2.1.3] [SP:ACON_HUMAN]
hsa04810 Regulation of actin cytoskeleton
10092 ARPC5; actin related protein 2/3 complex, subunit 5, 16kDa [SP:ARPC5_HUMAN]
10297 APC2; adenomatosis polyposis coli 2 [SP:APC2_HUMAN]
10398 MYL9; myosin, light chain 9, regulatory [SP:MLRN_HUMAN]
10788 IQGAP2; IQ motif containing GTPase activating protein 2 [SP:IQGA2_HUMAN]
1399 CRKL; v-crk sarcoma virus CT10 oncogene homolog (avian)-like [SP:A8KA44_HUMAN CRKL_HUMAN]
1730 DIAPH2; diaphanous homolog 2 (Drosophila) [SP:DIAP2_HUMAN]
1950 EGF; epidermal growth factor (beta-urogastrone)
2246 FGF1; fibroblast growth factor 1 (acidic) [SP:FGF1_HUMAN]
2254 FGF9; fibroblast growth factor 9 (glia-activating factor) [SP:A8K427_HUMAN FGF9_HUMAN]
2257 FGF12; fibroblast growth factor 12 [SP:FGF12_HUMAN]
2258 FGF13; fibroblast growth factor 13 [SP:A8K1P5_HUMAN FGF13_HUMAN]
2261 FGFR3, ACH; fibroblast growth factor receptor 3 (achondroplasia, thanatophoric dwarfism) [EC:2.7.10.1] [SP:FGFR3_HUMAN]
2263 FGFR2, KGFR, BEK, CFD1, JWS; fibroblast growth factor receptor 2 (bacteria-expressed kinase, keratinocyte growth factor receptor, craniofacial dysostosis 1, Crouzon syndrome, Pfeiffer syndrome, Jackson-Weiss syndrome) [EC:2.7.10.1] [SP:FGFR2_HUMAN]
22800 RRAS2; related RAS viral (r-ras) oncogene homolog 2 [SP:RRAS2_HUMAN]
2335 FN1; fibronectin 1 [SP:FINC_HUMAN]
26999 CYFIP2; cytoplasmic FMR1 interacting protein 2 [SP:CYFP2_HUMAN]
29895 MYLPF; fast skeletal myosin light chain 2 [SP:MLRS_HUMAN]
324 APC; adenomatous polyposis coli [SP:APC_HUMAN]
3679 ITGA7; integrin, alpha 7 [SP:ITA7_HUMAN]
3688 ITGB1, FNRB, MSK12, MDF2; integrin, beta 1 (fibronectin receptor, beta polypeptide, antigen CD29 includes MDF2, MSK12) [SP:ITB1_HUMAN Q8WUM6_HUMAN]
3694 ITGB6; integrin, beta 6 [SP:ITB6_HUMAN]
3845 KRAS, KRAS2; v-Ki-ras2 Kirsten rat sarcoma viral oncogene homolog [SP:A8K8Z5_HUMAN Q96FS0_HUMAN]
4478 MSN; moesin [SP:MOES_HUMAN]
4627 MYH9; myosin, heavy chain 9, non-muscle [SP:MYH9_HUMAN Q60FE2_HUMAN Q86XU5_HUMAN]
4628 MYH10; myosin, heavy chain 10, non-muscle [SP:MYH10_HUMAN Q149N3_HUMAN]
4633 MYL2; myosin, light chain 2, regulatory, cardiac, slow [SP:MLRV_HUMAN Q6IB42_HUMAN]
4659 PPP1R12A, MYPT1; protein phosphatase 1, regulatory (inhibitor) subunit 12A [SP:MYPT1_HUMAN]
50649 ARHGEF4; Rho guanine nucleotide exchange factor (GEF) 4 [SP:ARHG4_HUMAN]
5156 PDGFRA; platelet-derived growth factor receptor, alpha polypeptide [EC:2.7.10.1] [SP:PGFRA_HUMAN]
5295 PIK3R1; phosphoinositide-3-kinase, regulatory subunit 1 (p85 alpha) [SP:P85A_HUMAN]
5305 PIP4K2A, PIP5K2A; phosphatidylinositol-5-phosphate 4-kinase, type II, alpha [EC:2.7.1.68] [SP:PI42A_HUMAN]
55970 GNG12; guanine nucleotide binding protein (G protein), gamma 12 [SP:Q69YP5_HUMAN GBG12_HUMAN]
57144 PAK7; p21(CDKN1A)-activated kinase 7 [EC:2.7.11.1] [SP:PAK7_HUMAN]
58 ACTA1, ACTA; actin, alpha 1, skeletal muscle [SP:ACTS_HUMAN Q5T8M9_HUMAN]
60 ACTB; actin, beta [SP:ACTB_HUMAN Q1KLZ0_HUMAN]
70 ACTC1, ACTC; actin, alpha, cardiac muscle 1 [SP:ACTC_HUMAN]
71 ACTG1, ACTG, DFNA20, DFNA26; actin, gamma 1 [SP:A8K7C2_HUMAN ACTG_HUMAN]
7114 TMSB4X, TMSB4; thymosin, beta 4, X-linked [SP:A2VCK8_HUMAN TYB4_HUMAN]
7414 VCL; vinculin [SP:VINC_HUMAN]
81624 DIAPH3; diaphanous homolog 3 (Drosophila) [SP:DIAP3_HUMAN]
8395 PIP5K1B; phosphatidylinositol-4-phosphate 5-kinase, type I, beta [EC:2.7.1.68] [SP:A8K9L9_HUMAN PI51B_HUMAN]
87 ACTN1; actinin, alpha 1 [SP:ACTN1_HUMAN]
88 ACTN2; actinin, alpha 2 [SP:ACTN2_HUMAN]
8826 IQGAP1; IQ motif containing GTPase activating protein 1 [SP:A7MBM3_HUMAN IQGA1_HUMAN]
89 ACTN3; actinin, alpha 3 [SP:ACTN3_HUMAN]
8936 WASF1; WAS protein family, member 1 [SP:Q5SZK7_HUMAN WASF1_HUMAN]
8976 WASL; Wiskott-Aldrich syndrome-like [SP:WASL_HUMAN]
91807 MYLK3, MLCK; myosin light chain kinase 3 [EC:2.7.11.18] [SP:MYLK3_HUMAN]
929 CD14; CD14 molecule [SP:CD14_HUMAN Q53XT5_HUMAN]
93408 MYLC2PL; myosin light chain 2, precursor lymphocyte-specific [SP:MYLPL_HUMAN]
998 CDC42; cell division cycle 42 (GTP binding protein, 25kDa) [SP:CDC42_HUMAN]
hsa04530 Tight junction
10000 AKT3; v-akt murine thymoma viral oncogene homolog 3 (protein kinase B, gamma) [EC:2.7.11.1] [SP:AKT3_HUMAN]
10398 MYL9; myosin, light chain 9, regulatory [SP:MLRN_HUMAN]
1496 CTNNA2; catenin (cadherin-associated protein), alpha 2 [SP:CTNA2_HUMAN]
2036 EPB41L1; erythrocyte membrane protein band 4.1-like 1 [SP:E41L1_HUMAN]
22800 RRAS2; related RAS viral (r-ras) oncogene homolog 2 [SP:RRAS2_HUMAN]
23136 EPB41L3; erythrocyte membrane protein band 4.1-like 3 [SP:E41L3_HUMAN]
27134 TJP3; tight junction protein 3 (zona occludens 3)
2770 GNAI1; guanine nucleotide binding protein (G protein), alpha inhibiting activity polypeptide 1 [SP:A8KA88_HUMAN GNAI1_HUMAN]
28227 PPP2R3B, PPP2R3L; protein phosphatase 2 (formerly 2A), regulatory subunit B'', beta [EC:3.1.3.16] [SP:P2R3B_HUMAN]
29895 MYLPF; fast skeletal myosin light chain 2 [SP:MLRS_HUMAN]
3845 KRAS, KRAS2; v-Ki-ras2 Kirsten rat sarcoma viral oncogene homolog [SP:A8K8Z5_HUMAN Q96FS0_HUMAN]
4619 MYH1; myosin, heavy chain 1, skeletal muscle, adult [SP:MYH1_HUMAN]
4620 MYH2; myosin, heavy chain 2, skeletal muscle, adult [SP:MYH2_HUMAN]
4622 MYH4; myosin, heavy chain 4, skeletal muscle [SP:MYH4_HUMAN]
4624 MYH6; myosin, heavy chain 6, cardiac muscle, alpha (cardiomyopathy, hypertrophic 1) [SP:A2RTX1_HUMAN]
4625 MYH7, CMH1, MPD1; myosin, heavy chain 7, cardiac muscle, beta [SP:A2TDB6_HUMAN MYH7_HUMAN]
4626 MYH8; myosin, heavy chain 8, skeletal muscle, perinatal [SP:MYH8_HUMAN]
4627 MYH9; myosin, heavy chain 9, non-muscle [SP:MYH9_HUMAN Q60FE2_HUMAN Q86XU5_HUMAN]
4628 MYH10; myosin, heavy chain 10, non-muscle [SP:MYH10_HUMAN Q149N3_HUMAN]
4629 MYH11; myosin, heavy chain 11, smooth muscle [SP:Q3MNF0_HUMAN]
4633 MYL2; myosin, light chain 2, regulatory, cardiac, slow [SP:MLRV_HUMAN Q6IB42_HUMAN]
50848 F11R, JAM1; F11 receptor [SP:Q6FIB4_HUMAN JAM1_HUMAN]
5521 PPP2R2B, SCA12; protein phosphatase 2 (formerly 2A), regulatory subunit B, beta isoform [SP:2ABB_HUMAN]
5523 PPP2R3A; protein phosphatase 2 (formerly 2A), regulatory subunit B'', alpha [EC:3.1.3.16] [SP:A8KAE7_HUMAN P2R3A_HUMAN]
5578 PRKCA; protein kinase C, alpha [EC:2.7.11.13] [SP:KPCA_HUMAN Q7Z727_HUMAN]
5579 PRKCB1, PRKCB2, PKCB, PRKCB; protein kinase C, beta 1 [EC:2.7.11.13] [SP:KPCB_HUMAN]
57644 MYH7B; myosin, heavy chain 7B, cardiac muscle, beta [SP:Q5JVW7_HUMAN]
60 ACTB; actin, beta [SP:ACTB_HUMAN Q1KLZ0_HUMAN]
71 ACTG1, ACTG, DFNA20, DFNA26; actin, gamma 1 [SP:A8K7C2_HUMAN ACTG_HUMAN]
8531 CSDA; cold shock domain protein A [SP:DBPA_HUMAN]
87 ACTN1; actinin, alpha 1 [SP:ACTN1_HUMAN]
8735 MYH13; myosin, heavy chain 13, skeletal muscle [SP:MYH13_HUMAN]
88 ACTN2; actinin, alpha 2 [SP:ACTN2_HUMAN]
89 ACTN3; actinin, alpha 3 [SP:ACTN3_HUMAN]
9073 CLDN8; claudin 8 [SP:CLD8_HUMAN]
9076 CLDN1; claudin 1 [SP:A5JSJ9_HUMAN CLD1_HUMAN]
93408 MYLC2PL; myosin light chain 2, precursor lymphocyte-specific [SP:MYLPL_HUMAN]
9863 MAGI2; membrane associated guanylate kinase, WW and PDZ domain containing 2 [SP:A4D1C1_HUMAN MAGI2_HUMAN]
998 CDC42; cell division cycle 42 (GTP binding protein, 25kDa) [SP:CDC42_HUMAN]
hsa04940 Type I diabetes mellitus
1363 CPE; carboxypeptidase E [EC:3.4.17.10] [SP:A8K4N1_HUMAN CBPE_HUMAN]
2571 GAD1, GAD; glutamate decarboxylase 1 (brain, 67kDa) [EC:4.1.1.15] [SP:Q53TQ7_HUMAN DCE1_HUMAN]
2572 GAD2; glutamate decarboxylase 2 (pancreatic islets and brain, 65kDa) [EC:4.1.1.15] [SP:DCE2_HUMAN Q5VZ30_HUMAN]
3105 HLA-A; major histocompatibility complex, class I, A [SP:1A03_HUMAN Q8WUX3_HUMAN]
3106 HLA-B, AS; major histocompatibility complex, class I, B [SP:1B07_HUMAN Q5SRJ2_HUMAN]
3107 HLA-C, HLA-JY3, D6S204; major histocompatibility complex, class I, C [SP:1C07_HUMAN Q6R739_HUMAN Q95HC2_HUMAN]
3113 HLA-DPA1, HLA-DP1A; major histocompatibility complex, class II, DP alpha 1 [SP:HA2Q_HUMAN Q5STP1_HUMAN]
3117 HLA-DQA1, HLA-DQA; major histocompatibility complex, class II, DQ alpha 1 [SP:HA25_HUMAN]
3119 HLA-DQB1, HLA-DQB; major histocompatibility complex, class II, DQ beta 1 [SP:HB25_HUMAN Q5Y7D6_HUMAN]
3134 HLA-F; major histocompatibility complex, class I, F [SP:Q5SPT5_HUMAN]
3135 HLA-G; major histocompatibility complex, class I, G [SP:HLAG_HUMAN Q6DU14_HUMAN]
5551 PRF1; perforin 1 (pore forming protein) [SP:PERF_HUMAN]
5799 PTPRN2; protein tyrosine phosphatase, receptor type, N polypeptide 2 [EC:3.1.3.48] [SP:PTPR2_HUMAN]
